# Supplementary material for: An encrusting kleptoparasite-host interaction from the early Cambrian
Source: Nat Commun. 2020 Jun 2;11:2625. doi: 10.1038/s41467-020-16332-3 (PMC7266813; doi:10.1038/s41467-020-16332-3)
Supplement: Supplementary file 5 — Supplementary Data 1 [file 41467_2020_16332_MOESM5_ESM.xlsx]

## Sheet: Data Table S1
Specimen_Name	Length	Width	Shell_Area	Biomass	Total_Attach
ELI_GB_N_002A	6.97	6.87	47.8839	0.000524188	0
ELI_GB_N_004_1	8.68	9.09	78.9012	0.0012726	0
ELI_GB_N_004_2	8.36	8.25	68.97	0.000962186	0
ELI_GB_N_005	9.96	9.07	90.3372	0.00172694	0
ELI_GB_N_1091_1	8.7	8.24	71.688	0.00109922	0
ELI_GB_N_1092_1	5.58	5.72	31.9176	0.00027089	0
ELI_GB_N_1093_1	9.25	9.8	90.65	0.00163601	0
ELI_GB_N_1094_1	8.2	9.68	79.376	0.00157005	0
ELI_GB_N_1095_1	7.2	7.56	54.432	0.000687627	0
ELI_GB_N_1096_1	7.78	7.7	59.906	0.000756766	0
ELI_GB_N_1098_1	9.42	8.22	77.4324	0.00143357	0
ELI_GB_N_1100_1_1	8.14	7.96	64.7944	0.000880188	0
ELI_GB_N_1100_2_1	6.76	6.62	44.7512	0.000473273	0
ELI_GB_N_1101_1_1	9.21	7.42	68.3382	0.00132959	0
ELI_GB_N_1102_1_1	9.73	9.35	90.9755	0.0015973	0
ELI_GB_N_1104_1_1	10.27	11.4	117.078	0.00271114	0
ELI_GB_N_1110_1	7.4	7.2	53.28	0.000640212	0
ELI_GB_N_1111_1	11.23	9.76	109.605	0.00257845	0
ELI_GB_N_1115_1_1	8.45	9.97	84.2465	0.00173273	0
ELI_GB_N_1116_1	9.85	9.62	94.757	0.00166405	0
ELI_GB_N_1118_1	6.58	6.07	39.9406	0.000432478	0
ELI_GB_N_1119_1	6.92	6.21	42.9732	0.000511734	0
ELI_GB_N_1121_1	9.07	8.7	78.909	0.00126328	0
ELI_GB_N_1122A_1	6.03	5.92	35.6976	0.00032311	0
ELI_GB_N_1124A_1	4.74	4.91	23.2734	0.000162668	0
ELI_GB_N_1126_1_1	4.54	4.25	19.295	0.000125215	0
ELI_GB_N_1126_3_1	5.25	4.88	25.62	0.000203433	0
ELI_GB_N_1127A_1	5.31	5.58	29.6298	0.000249372	0
ELI_GB_N_1128A_1	9.68	10.57	102.318	0.0021062	0
ELI_GB_N_1129A_1	4.88	5.22	25.4736	0.000199577	0
ELI_GB_N_1130A_1	6.64	6.16	40.9024	0.000445791	0
ELI_GB_N_1131_1	5.21	5.33	27.7693	0.000213973	0
ELI_GB_N_1132A_1	5.79	5.94	34.3926	0.000307282	0
ELI_GB_N_1133_2_1	7.3	6.8	49.64	0.00061177	0
ELI_GB_N_1135A_1	7.07	6.78	47.9346	0.000549732	0
ELI_GB_N_1136_1	7.62	7.73	58.9026	0.000740644	0
ELI_GB_N_1137B_1_1	7.37	7.28	53.6536	0.000631584	0
ELI_GB_N_1137B_11_1	8.03	8.11	65.1233	0.0008694	0
ELI_GB_N_1137B_2_1	7.58	7.64	57.9112	0.000712233	0
ELI_GB_N_1137B_3_1	6.97	7.02	48.9294	0.000536854	0
ELI_GB_N_1137B_4_1	8.33	7.9	65.807	0.000950702	0
ELI_GB_N_1137B_7_1	5.49	5.3	29.097	0.00023619	0
ELI_GB_N_1137B_8_1	6.27	5.81	36.4287	0.000368098	0
ELI_GB_N_1138A_1_1	6.98	6.83	47.6734	0.000526705	0
ELI_GB_N_1138A_2_1	7.81	7.12	55.6072	0.000766557	0
ELI_GB_N_1139B_1	8.81	8.33	73.3873	0.00114633	0
ELI_GB_N_140	5.91	6.07	35.8737	0.000330324	0
ELI_GB_N_141	9.36	9.74	91.1664	0.00160279	0
ELI_GB_N_142_3	6.44	6.75	43.47	0.000470939	0
ELI_GB_N_143	7.28	6.81	49.5768	0.00060619	0
ELI_GB_N_147	10.27	9.49	97.4623	0.00191309	0
ELI_GB_N_151_2	11.06	10.8	119.448	0.00245037	0
ELI_GB_N_153	7.98	8.02	63.9996	0.000837592	0
ELI_GB_N_154	8.39	8.86	74.3354	0.0011682	0
ELI_GB_N_158	7.76	7.25	56.26	0.000750288	0
ELI_GB_N_159_1	6.36	6.74	42.8664	0.000468613	0
ELI_GB_N_162	6.56	6.26	41.0656	0.000428104	0
ELI_GB_N_165	7.17	6.88	49.3296	0.000576135	0
ELI_GB_N_227	9.59	9.58	91.8722	0.00152182	0
ELI_GB_N_228_2	8.64	9.04	78.1056	0.00124937	0
ELI_GB_N_229	8.3	8.39	69.637	0.000973767	0
ELI_GB_N_230	7.31	6.73	49.1963	0.000614574	0
ELI_GB_N_234	8.44	8.28	69.8832	0.000993285	0
ELI_GB_N_237	5.14	6.13	31.5082	0.000341356	0
ELI_GB_N_239A	8.55	9.49	81.1395	0.00146946	0
ELI_GB_N_240	7.4	7.28	53.872	0.000640212	0
ELI_GB_N_242_1	5.64	5.53	31.1892	0.000258441	0
ELI_GB_N_248_1	6.08	6.09	37.0272	0.000333973	0
ELI_GB_N_316_1_1	7.78	7.67	59.6726	0.000756766	0
ELI_GB_N_318_1	5.75	5.42	31.165	0.000275664	0
ELI_GB_N_320_1	5.58	5.27	29.4066	0.000249372	0
ELI_GB_N_321_1_1	10.17	9.51	96.7167	0.00185158	0
ELI_GB_N_321_3_1	11.05	10.32	114.036	0.00244298	0
ELI_GB_N_322_1_1	10.48	9.91	103.857	0.0020469	0
ELI_GB_N_323_2_1	8.45	7.03	59.4035	0.000997221	0
ELI_GB_N_324_1_1	7.03	7.55	53.0765	0.000684594	0
ELI_GB_N_324_3_1	6.22	6.56	40.8032	0.000428104	0
ELI_GB_N_324_5_1	5.61	6.32	35.4552	0.000377994	0
ELI_GB_N_325_1_1	4.72	5.14	24.2608	0.000189543	0
ELI_GB_N_327_1	4.85	5.25	25.4625	0.000203433	0
ELI_GB_N_331_1_1	11.4	10.77	122.778	0.00271114	0
ELI_GB_N_332_1_1	8.5	8.38	71.23	0.00101707	0
ELI_GB_N_333_1	8.08	8.02	64.8016	0.000858705	0
ELI_GB_N_336_1	10.29	10.09	103.826	0.00192556	0
ELI_GB_N_337_1	11.47	11.15	127.891	0.00276714	0
ELI_GB_N_339_1_1	10.93	10.11	110.502	0.00235549	0
ELI_GB_N_339_2_1	9.04	8.52	77.0208	0.00124937	0
ELI_GB_N_339_4_1	10.45	10.35	108.157	0.0020274	0
ELI_GB_N_340_1	9.28	9.01	83.6128	0.00136364	0
ELI_GB_N_342_2_1	10.32	11.23	115.894	0.00257845	0
ELI_GB_N_343_1	10.25	9.72	99.63	0.00190067	0
ELI_GB_N_348_1	10.33	10.76	111.151	0.00223534	0
ELI_GB_N_352_1	5.58	5.82	32.4756	0.000287034	0
ELI_GB_N_359_1_1	11.53	11.44	131.903	0.00281579	0
ELI_GB_N_360_2_1	8.24	7.93	65.3432	0.000916826	0
ELI_GB_N_360_3_1	7.38	7.3	53.874	0.000634451	0
ELI_GB_N_361_1_1	8.77	8.65	75.8605	0.00112904	0
ELI_GB_N_361_3_1	5.01	4.95	24.7995	0.000173999	0
ELI_GB_N_364_1_1	10.99	11.49	126.275	0.00278329	0
ELI_GB_N_365_1_1	11.72	10.34	121.185	0.00297378	0
ELI_GB_N_366_1_1	7.82	7.47	58.4154	0.00076984	0
ELI_GB_N_366_2_1	8.17	7.54	61.6018	0.00089107	0
ELI_GB_N_368_1_1	9.94	10.05	99.897	0.00177961	0
ELI_GB_N_376_1_1	8.55	8.93	76.3515	0.00119932	0
ELI_GB_N_376_4_1	7.44	7.51	55.8744	0.000672554	0
ELI_GB_N_376_7_1	8.35	8.59	71.7265	0.00105348	0
ELI_GB_N_376_8_1	6.29	6.21	39.0609	0.000372034	0
ELI_GB_N_377_1_1	9.2	9.38	86.296	0.00141334	0
ELI_GB_N_377_2_1	9.56	10.02	95.7912	0.00176193	0
ELI_GB_N_377_3_1	8.42	8.5	71.57	0.00101707	0
ELI_GB_N_378_1	9.29	8.56	79.5224	0.00136856	0
ELI_GB_N_380_1	10.65	10.22	108.843	0.00215992	0
ELI_GB_N_381_1	7.25	6.94	50.315	0.000597887	0
ELI_GB_N_383_1_1	8.5	8.45	71.825	0.00101707	0
ELI_GB_N_384_1	9.15	10.55	96.5325	0.00209292	0
ELI_GB_N_385_1	7.85	7.44	58.404	0.000779749	0
ELI_GB_N_386_1	9.48	9.59	90.9132	0.00152182	0
ELI_GB_N_387_1	9.42	10.02	94.3884	0.00176193	0
ELI_GB_N_392_1	6.88	6.89	47.4032	0.000504362	0
ELI_GB_N_393_1_1	6.43	6.16	39.6088	0.000400419	0
ELI_GB_N_394_1	10.52	10.6	111.512	0.00212624	0
ELI_GB_N_395_1	6.92	7.76	53.6992	0.000750288	0
ELI_GB_N_396_1	6.37	5.88	37.4556	0.000388075	0
ELI_GB_N_397_1	6.38	5.98	38.1524	0.000390114	0
ELI_GB_N_401_1_1	4.7	4.95	23.265	0.000167137	0
ELI_GB_N_401_2_1	5.59	5.27	29.4593	0.000250868	0
ELI_GB_N_401_3_1	8.77	8.76	76.8252	0.00112904	0
ELI_GB_N_401_4_1	7.53	7.25	54.5925	0.000678555	0
ELI_GB_N_406_1_1	6.52	6.25	40.75	0.000419447	0
ELI_GB_N_407_1	10.09	9.82	99.0838	0.00180338	0
ELI_GB_N_409_1	7.01	7.45	52.2245	0.000654775	0
ELI_GB_N_411_1_1	8.86	8.85	78.411	0.0011682	0
ELI_GB_N_411_2_1	6.18	6.08	37.5744	0.000350745	0
ELI_GB_N_411_3_1	6.43	6.31	40.5733	0.000400419	0
ELI_GB_N_411_4_1	8.53	8.89	75.8317	0.00118147	0
ELI_GB_N_414_1	7.4	6.89	50.986	0.000640212	0
ELI_GB_N_420_1	3.82	3.98	15.2036	8.06677e-05	0
ELI_GB_N_427_1	11.11	12.41	137.875	0.00359988	0
ELI_GB_N_429_11_1	9.05	8.85	80.0925	0.001254	0
ELI_GB_N_429_2_1	9.25	9.31	86.1175	0.00137842	0
ELI_GB_N_429_5_1	6.49	6.48	42.0552	0.000413035	0
ELI_GB_N_429_6_1	7.9	9.31	73.549	0.00137842	0
ELI_GB_N_429_8_1	8.24	7.48	61.6352	0.000916826	0
ELI_GB_N_429_9_1	7.72	7.69	59.3668	0.000737449	0
ELI_GB_N_438_1	10.15	9	91.35	0.00183944	0
ELI_GB_N_440_2_1	5.73	6.04	34.6092	0.000324903	0
ELI_GB_N_441_1	7.95	8.02	63.759	0.000837592	0
ELI_GB_N_449_3_1	6.41	6.52	41.7932	0.000419447	0
ELI_GB_N_450_1	7.13	6.77	48.2701	0.000565469	0
ELI_GB_N_453_1	8.89	8.57	76.1873	0.00118147	0
ELI_GB_N_459_1_1	3.22	3.18	10.2396	3.97492e-05	0
ELI_GB_N_459_4_1	4.3	3.99	17.157	0.000104442	0
ELI_GB_N_462_1	9.51	8.5	80.835	0.00147983	0
ELI_GB_N_468_1_1	9.56	9.25	88.43	0.00150598	0
ELI_GB_N_472_1	9.4	9.15	86.01	0.00142343	0
ELI_GB_N_481_1	9.53	9.14	87.1042	0.00149025	0
ELI_GB_N_483_1	7.54	7.57	57.0778	0.000690669	0
ELI_GB_N_484_1_1	6.52	5.98	38.9896	0.000419447	0
ELI_GB_N_486_1	7.98	8.19	65.3562	0.000898376	0
ELI_GB_N_487_1	6.55	6.48	42.444	0.000425928	0
ELI_GB_N_490_1	9.52	10.17	96.8184	0.00185158	0
ELI_GB_N_491_1_1	8.53	8.29	70.7137	0.00102911	0
ELI_GB_N_499_1	6.92	6.73	46.5716	0.000511734	0
ELI_GB_N_503_1_1	9.33	8.5	79.305	0.00138834	0
ELI_GB_N_504_3_1	7.94	8.07	64.0758	0.00085516	0
ELI_GB_N_509_1	7.74	7.82	60.5268	0.00076984	0
ELI_GB_N_511_1	7.28	7.95	57.876	0.000813423	0
ELI_GB_N_513_1	6.13	7.2	44.136	0.000584226	0
ELI_GB_N_516_1_1	3.77	3.83	14.4391	7.09535e-05	0
ELI_GB_N_518_1_1	8.45	9.78	82.641	0.00162488	0
ELI_GB_N_518_2_1	6.22	6.48	40.3056	0.000410914	0
ELI_GB_N_526_1_1	5.73	6.17	35.3541	0.000348853	0
ELI_GB_N_526_2_1	8.41	8.78	73.8398	0.00113334	0
ELI_GB_N_528_4_1	4.87	5.24	25.5188	0.000202142	0
ELI_GB_N_529_1_1	7.01	7.2	50.472	0.000584226	0
ELI_GB_N_530_1_1	5.59	5.69	31.8071	0.000266174	0
ELI_GB_N_530_2_1	6.09	5.97	36.3573	0.000333973	0
ELI_GB_N_532_2_1	5.76	5.32	30.6432	0.000277269	0
ELI_GB_N_532_3_1	5.85	6.44	37.674	0.000402503	0
ELI_GB_N_532_5_1	6.29	5.78	36.3562	0.000372034	0
ELI_GB_N_545_2_1	7.15	7.13	50.9795	0.000570784	0
ELI_GB_N_549_1_1	3.59	3.38	12.1342	5.71617e-05	0
ELI_GB_N_549_2_1	5.99	6.01	35.9999	0.000319544	0
ELI_GB_N_550_1	10.44	10.48	109.411	0.0020469	0
ELI_GB_N_551_2_1	6.55	6.45	42.2475	0.000425928	0
ELI_GB_N_551_3_1	5.51	5.35	29.4785	0.000239076	0
ELI_GB_N_551_5_1	5.43	5.61	30.4623	0.000253879	0
ELI_GB_N_553_1	5.9	6.17	36.403	0.000348853	0
ELI_GB_N_556_2	6.33	5.82	36.8406	0.000379995	0
ELI_GB_N_556_2_1	6.23	6	37.38	0.000360313	0
ELI_GB_N_556_3	6.94	7.39	51.2866	0.000637327	0
ELI_GB_N_556_3_1	6.58	7.39	48.6262	0.000637327	0
ELI_GB_N_556_4_1	5.1	4.92	25.092	0.000184661	0
ELI_GB_N_556_5_1	6.31	6.52	41.1412	0.000419447	0
ELI_GB_N_556_6_1	5.25	5.55	29.1375	0.000244922	0
ELI_GB_N_583_1_1	11.4	10.95	124.83	0.00271114	0
ELI_GB_N_583_2_1	8.32	7.64	63.5648	0.000946895	0
ELI_GB_N_587_1	8.19	8.15	66.7485	0.000898376	0
ELI_GB_N_596_2_1	5.07	5.17	26.2119	0.000193263	0
ELI_GB_N_663_1_1	9.24	9.06	83.7144	0.00134411	0
ELI_GB_N_667_2	8.4	7.93	66.612	0.000977649	0
ELI_GB_N_668_3_1	5.08	5.13	26.0604	0.000188314	0
ELI_GB_N_673_1	8.73	8.91	77.7843	0.00119037	0
ELI_GB_N_675_1	6.04	6.48	39.1392	0.000410914	0
ELI_GB_N_677_1	7.83	8.1	63.423	0.000865825	0
ELI_GB_N_683_1_	8.06	8.77	70.6862	0.00112904	0
ELI_GB_N_685_1	8.83	9.63	85.0329	0.00154313	0
ELI_GB_N_685_5	9.42	9.66	90.9972	0.00155924	0
ELI_GB_N_690_1	6.43	6.36	40.8948	0.000400419	0
ELI_GB_N_692_1	3.2	3.08	9.856	3.89306e-05	0
ELI_GB_N_692_3_1	4.75	4.73	22.4675	0.000145629	0
ELI_GB_N_734_1	9.71	9.06	87.9726	0.00158636	0
ELI_GB_N_736_1_1	10.46	10.25	107.215	0.00203388	0
ELI_GB_N_736_2	7.98	7.89	62.9622	0.00082372	0
ELI_GB_N_736_4	8.11	8.19	66.4209	0.000898376	0
ELI_GB_N_745_1	8.91	9.98	88.9218	0.00173855	0
ELI_GB_N_747_2	5.37	6.17	33.1329	0.000348853	0
ELI_GB_N_760_5	5.56	5.28	29.3568	0.000246399	0
ELI_GB_N_760_8_1	10.09	9.81	98.9829	0.00180338	0
ELI_GB_N_765_1_1	8.29	8.5	70.465	0.00101707	0
ELI_GB_N_769A_2_1	7.84	8.8	68.992	0.00114199	0
ELI_GB_N_776B_1_1	4.63	4.59	21.2517	0.0001337	0
ELI_GB_N_827_1_1	6.89	6.77	46.6453	0.000504362	0
ELI_GB_N_862_1_1	9.42	9.3	87.606	0.00143357	0
ELI_GB_N_148	6.34	6.89	43.6826	0.000504362	1
ELI_GB_N_195_2	4.48	5.01	22.4448	0.000173999	1
ELI_GB_N_252_3	8.74	8.96	78.3104	0.00121283	1
ELI_GB_N_253_16_1	3.41	3.62	12.3442	5.87728e-05	1
ELI_GB_N_253_20_1	3.66	3.74	13.6884	6.55362e-05	1
ELI_GB_N_253_25	4.48	4.74	21.2352	0.000144607	1
ELI_GB_N_253_4	4.36	4.38	19.0968	0.000111074	1
ELI_GB_N_253_6	4.12	4.55	18.746	0.000126139	1
ELI_GB_N_253_7	3.89	4.11	15.9879	8.98094e-05	1
ELI_GB_N_253_8	3.82	3.89	14.8598	7.47346e-05	1
ELI_GB_N_254_2	4.29	4.78	20.5062	0.000148723	1
ELI_GB_N_254_5	3.3	3.49	11.517	5.20148e-05	1
ELI_GB_N_255_1	4.42	5.24	23.1608	0.000202142	1
ELI_GB_N_256_1_1	6.97	7.93	55.2721	0.000806608	1
ELI_GB_N_261_1	7.29	7.78	56.7162	0.000756766	1
ELI_GB_N_261_19	5.68	6.41	36.4088	0.000396274	1
ELI_GB_N_261_20	7.4	7.57	56.018	0.000690669	1
ELI_GB_N_263A_3_1	6.59	6.53	43.0327	0.000434678	1
ELI_GB_N_263B_8	6.06	7.07	42.8442	0.000549732	1
ELI_GB_N_264A_2	10.36	10.3	106.708	0.00196966	1
ELI_GB_N_264A_6_1	8.85	10.32	91.332	0.00194438	1
ELI_GB_N_265A_1_1	7.78	8.79	68.3862	0.00113766	1
ELI_GB_N_267_1	8.71	9.11	79.3481	0.00128198	1
ELI_GB_N_290_1_1	4.03	4.44	17.8932	0.000116238	1
ELI_GB_N_290_17_1	4.37	4.62	20.1894	0.000132738	1
ELI_GB_N_290_18_1	5.06	4.88	24.6928	0.000179868	1
ELI_GB_N_290_19_1	4.41	4.51	19.8891	0.000122473	1
ELI_GB_N_290_21_1	4.73	5.37	25.4001	0.000219384	1
ELI_GB_N_290_22_1	4.48	4.74	21.2352	0.000144607	1
ELI_GB_N_290_23_1	4.82	4.72	22.7504	0.000152921	1
ELI_GB_N_290_34	4.65	4.95	23.0175	0.000167137	1
ELI_GB_N_431_1	7.74	8.56	66.2544	0.00104124	1
ELI_GB_N_559_1_1	7.07	7.16	50.6212	0.000573455	1
ELI_GB_N_588_1_1	7.81	8.16	63.7296	0.000887432	1
ELI_GB_N_596_1_1	7.56	7.34	55.4904	0.000687627	1
ELI_GB_N_601_5	7.4	7.5	55.5	0.000669568	1
ELI_GB_N_648_2	6.65	6.87	45.6855	0.000499488	1
ELI_GB_N_71A	11.57	10.85	125.534	0.00284855	1
ELI_GB_N_790A_2_1	7.02	6.93	48.6486	0.000536854	1
ELI_GB_N_931_15_1	5.15	5.45	28.0675	0.000230491	1
ELI_GB_N_931_6	5	5.48	27.4	0.000234756	1
ELI_GB_N_576	5.94	6.95	41.283	0.000519182	2
ELI_GB_N_1114_1_1	5.93	5.63	33.3859	0.000305557	2
ELI_GB_N_233	7.51	9.3	69.843	0.00137348	2
ELI_GB_N_252_2_1	9.01	9.53	85.8653	0.00149025	2
ELI_GB_N_252_4	9.79	9.84	96.3336	0.00165842	2
ELI_GB_N_253_13_1	3.28	4.26	13.9728	0.000101232	2
ELI_GB_N_253_2	4.25	4.66	19.805	0.000136615	2
ELI_GB_N_253_243	4.09	4.65	19.0185	0.000135638	2
ELI_GB_N_253_5	4.41	4.69	20.6829	0.000139575	2
ELI_GB_N_254_1	3.99	4.33	17.2767	0.000106896	2
ELI_GB_N_254_3_1	4.67	4.99	23.3033	0.00017169	2
ELI_GB_N_254_9	4.79	5.43	26.0097	0.000227678	2
ELI_GB_N_256_4_1	8.96	9.27	83.0592	0.00135874	2
ELI_GB_N_256_7_1	4.55	5.19	23.6145	0.000195771	2
ELI_GB_N_261_17	7.44	7.83	58.2552	0.000773133	2
ELI_GB_N_261_28	5.18	5.6	29.008	0.00025237	2
ELI_GB_N_261_4	8.35	9.21	76.9035	0.00132959	2
ELI_GB_N_261_6	7.91	7.82	61.8562	0.000799833	2
ELI_GB_N_261_7	7.18	8.02	57.5836	0.000837592	2
ELI_GB_N_263A_10	6.26	7.45	46.637	0.000654775	2
ELI_GB_N_263A_5A	7.6	7.35	55.86	0.000699854	2
ELI_GB_N_263B_5_1	7.76	7.67	59.5192	0.000750288	2
ELI_GB_N_268_1_1	10.12	10.16	102.819	0.0018455	2
ELI_GB_N_268_4_1	8.34	8.96	74.7264	0.00121283	2
ELI_GB_N_268_5	8.34	9.57	79.8138	0.00151125	2
ELI_GB_N_290_13	4.36	5.15	22.454	0.000190777	2
ELI_GB_N_290_16_1	4.2	4.84	20.328	0.000155051	2
ELI_GB_N_290_20_1	4.56	5.51	25.1256	0.000239076	2
ELI_GB_N_290_30	4.3	4.88	20.984	0.000159372	2
ELI_GB_N_290_6_1	4.56	4.92	22.4352	0.000163777	2
ELI_GB_N_290_9_1	4.1	4.23	17.343	9.88705e-05	2
ELI_GB_N_308_1	10.1	9.83	99.283	0.00180935	2
ELI_GB_N_561_2_1	7.29	8.17	59.5593	0.00089107	2
ELI_GB_N_578_2	7.67	7.5	57.525	0.000721617	2
ELI_GB_N_581_1	7.52	8.26	62.1152	0.00092428	2
ELI_GB_N_582_2	6.91	7.44	51.4104	0.000651844	2
ELI_GB_N_590_1_1	7.77	7.43	57.7311	0.000753522	2
ELI_GB_N_597_1	7.39	7.66	56.6074	0.000718479	2
ELI_GB_N_597_3	5.8	6.43	37.294	0.000400419	2
ELI_GB_N_601_2_1	7.21	7.14	51.4794	0.00058694	2
ELI_GB_N_610B_1	9.9	11.04	109.296	0.0024356	2
ELI_GB_N_648_3	7.76	8.12	63.0112	0.000872986	2
ELI_GB_N_650_1	6.43	6.85	44.0455	0.000494648	2
ELI_GB_N_790A_1_1	5.62	6.62	37.2044	0.000441322	2
ELI_GB_N_931_17_1	5.67	5.85	33.1695	0.000292005	2
ELI_GB_N_931_19	5.4	5.7	30.78	0.000267739	2
ELI_GB_N_931_20	5.68	5.76	32.7168	0.000277269	2
ELI_GB_N_931_21_1	6.08	6.48	39.3984	0.000410914	2
ELI_GB_N_931_4	5.02	6.62	33.2324	0.000441322	2
ELI_GB_N_931_9_1	6.61	6.71	44.3531	0.000461682	2
ELI_GB_N_006_1	8.7	8.01	69.687	0.00109922	3
ELI_GB_N_249_1	6.22	6.44	40.0568	0.000402503	3
ELI_GB_N_253_10	4.71	4.79	22.5609	0.000149765	3
ELI_GB_N_253_17_1	4.65	4.88	22.692	0.000159372	3
ELI_GB_N_253_19_1	4.38	4.86	21.2868	0.000157201	3
ELI_GB_N_255_3	5.47	5.24	28.6628	0.000233328	3
ELI_GB_N_257_5_1	8.25	8.89	73.3425	0.00118147	3
ELI_GB_N_261_16	7.9	8.22	64.938	0.000909414	3
ELI_GB_N_261_25	6.47	6.57	42.5079	0.000430287	3
ELI_GB_N_261_27	7.76	8.5	65.96	0.00101707	3
ELI_GB_N_263A_9	7.09	7.73	54.8057	0.000740644	3
ELI_GB_N_263B_7_1	7.03	7.03	49.4209	0.000539412	3
ELI_GB_N_264A_5_1	8.03	8.96	71.9488	0.00121283	3
ELI_GB_N_265A_4_1	7.2	6.2	44.64	0.000584226	3
ELI_GB_N_290_35	4.95	5.03	24.8985	0.00017633	3
ELI_GB_N_290_8_1	3.94	4.43	17.4542	0.000115366	3
ELI_GB_N_441_2_1	9.7	10.763	104.401	0.00223742	3
ELI_GB_N_567_1_1	7.38	7.54	55.6452	0.00068157	3
ELI_GB_N_569_1_1	5.25	5.94	31.185	0.000307282	3
ELI_GB_N_582_1	6.99	7.76	54.2424	0.000750288	3
ELI_GB_N_586_1_1	6.88	7	48.16	0.000531762	3
ELI_GB_N_601_1	7.73	7.53	58.2069	0.000740644	3
ELI_GB_N_604_1_1	7	6.77	47.39	0.000531762	3
ELI_GB_N_697_2	6.79	6.72	45.6288	0.000480325	3
ELI_GB_N_866_1_1	6.9	6.81	46.989	0.000506811	3
ELI_GB_N_931_16_1	4.8	5.02	24.096	0.000175162	3
ELI_GB_N_254_8	3.95	4.15	16.3925	9.27621e-05	4
ELI_GB_N_261_2	8.91	8.84	78.7644	0.00119037	4
ELI_GB_N_261_22	8.26	8.63	71.2838	0.00106996	4
ELI_GB_N_261_23	8.06	8.41	67.7846	0.000981541	4
ELI_GB_N_261_26	8.28	8.31	68.8068	0.000943099	4
ELI_GB_N_261_31	8.45	9.06	76.557	0.00125863	4
ELI_GB_N_261_9	8.06	7.66	61.7396	0.000851626	4
ELI_GB_N_263A_8_1	5.55	6.67	37.0185	0.000452554	4
ELI_GB_N_263B_3_1	6.25	6.01	37.5625	0.000364191	4
ELI_GB_N_264B_4	8.84	9.2	81.328	0.00132477	4
ELI_GB_N_351_1	6.82	7.73	52.7186	0.000740644	4
ELI_GB_N_442_2	8.95	9.58	85.741	0.00151653	4
ELI_GB_N_466_1	7.29	8.12	59.1948	0.000872986	4
ELI_GB_N_581_2	5.45	6.01	32.7545	0.000319544	4
ELI_GB_N_595_1_1	8.47	8.36	70.8092	0.00100513	4
ELI_GB_N_598_1_1	7.57	7.41	56.0937	0.000690669	4
ELI_GB_N_612A_2_1	9.54	8.86	84.5244	0.00149548	4
ELI_GB_N_612B_2_1	9.47	9.4	89.018	0.00145915	4
ELI_GB_N_648_1	6.35	6.02	38.227	0.00038402	4
ELI_GB_N_869_1_1	9.52	9.24	87.9648	0.00148504	4
ELI_GB_N_906_8_1	9.83	9.45	92.8935	0.00165279	4
ELI_GB_N_931_10	4.23	4.8	20.304	0.000150812	4
ELI_GB_N_248_2	6.72	7.69	51.6768	0.000727921	5
ELI_GB_N_261_15	7.25	6.34	45.965	0.000597887	5
ELI_GB_N_263A_1_2	8.48	8.64	73.2672	0.0010741	5
ELI_GB_N_263A_2_3	6.25	7.04	44	0.000541979	5
ELI_GB_N_264A_4	9.72	10.77	104.684	0.00224228	5
ELI_GB_N_264B_3_1	9.38	10.61	99.5218	0.00213294	5
ELI_GB_N_268_3_1	10.15	10.06	102.109	0.00183944	5
ELI_GB_N_290_24_1	4.11	4.78	19.6458	0.000148723	5
ELI_GB_N_431_3_1	9.84	9.78	96.2352	0.00165842	5
ELI_GB_N_558_1_2	3.57	3.74	13.3518	6.55362e-05	5
ELI_GB_N_572_1_1	7.92	7.97	63.1224	0.000820277	5
ELI_GB_N_592_1	7.83	7.42	58.0986	0.000773133	5
ELI_GB_N_617B_1_1	7.72	7.93	61.2196	0.000806608	5
ELI_GB_N_648_6	6.79	6.59	44.7461	0.000480325	5
ELI_GB_N_648_7_1	8.12	7.82	63.4984	0.000872986	5
ELI_GB_N_931_18	5.9	5.9	34.81	0.000300425	5
ELI_GB_N_931_3	7.44	8.12	60.4128	0.000872986	5
ELI_GB_N_931_5_1	6.14	5.87	36.0418	0.00034322	5
ELI_GB_N_573	7.1	8.47	60.137	0.00100513	6
ELI_GB_N_584	7.05	7.67	54.0735	0.000721617	6
ELI_GB_N_261_21	8.11	7.85	63.6635	0.0008694	6
ELI_GB_N_263B_11_1	6.05	7.45	45.0725	0.000654775	6
ELI_GB_N_263B_62	7.88	7.33	57.7604	0.000789746	6
ELI_GB_N_264A_1	8.89	9.9	88.011	0.00169243	6
ELI_GB_N_308_3_1	9.52	9.16	87.2032	0.00148504	6
ELI_GB_N_579_1	10.03	10.01	100.4	0.00176781	6
ELI_GB_N_599_2	7.06	7.19	50.7614	0.00058152	6
ELI_GB_N_603_1	4.8	4.78	22.944	0.000150812	6
ELI_GB_N_632_1	8.06	7.99	64.3994	0.000851626	6
ELI_GB_N_648_4_1	6.86	7.04	48.2944	0.000541979	6
ELI_GB_N_869_2_1	9.5	9.91	94.145	0.00169815	6
ELI_GB_N_931_11_1	5.05	5.49	27.7245	0.00023619	6
ELI_GB_N_931_13_1	5.77	5.56	32.0812	0.00027888	6
ELI_GB_N_931_23	7.17	6.95	49.8315	0.000576135	6
ELI_GB_N_149	6.83	7.39	50.4737	0.000637327	7
ELI_GB_N_263_9B_1	6.06	7.17	43.4502	0.000576135	7
ELI_GB_N_263B_2_1	6.62	5.72	37.8664	0.000441322	7
ELI_GB_N_442_4	7.12	8.69	61.8728	0.001095	7
ELI_GB_N_570_1	6.65	7.57	50.3405	0.000690669	7
ELI_GB_N_578_1	7.74	8.11	62.7714	0.0008694	7
ELI_GB_N_596_3	7.43	8.02	59.5886	0.000837592	7
ELI_GB_N_697_1	6.15	6.54	40.221	0.00042376	7
ELI_GB_N_931_22	6.51	6.46	42.0546	0.000417302	7
ELI_GB_N_253_26	4.77	5.91	28.1907	0.000302129	8
ELI_GB_N_268_2_1	8.99	7.15	64.2785	0.00122644	8
ELI_GB_N_295_5	9.3	9.1	84.63	0.00137348	8
ELI_GB_N_597_2_1	6.75	6.73	45.4275	0.000470939	8
ELI_GB_N_160	8.16	8.51	69.4416	0.00102107	9
ELI_GB_N_255_6	5.43	5.96	32.3628	0.000310751	9
ELI_GB_N_261_13	8.91	8.84	78.7644	0.00119037	9
ELI_GB_N_598_3_2	7.53	8.44	63.5532	0.000993285	9
ELI_GB_N_648_5	7.92	8.2	64.944	0.000902045	9
ELI_GB_N_283	7.72	7.79	60.1388	0.00076002	10
ELI_GB_N_255_2_1	5.57	5.62	31.3034	0.000255393	10
ELI_GB_N_261_18	7.28	7.57	55.1096	0.000690669	10
ELI_GB_N_284_1	4.85	4.84	23.474	0.000156123	10
ELI_GB_N_284_6_1	5.51	6.27	34.5477	0.000368098	11
ELI_GB_N_255_5	4.37	5.28	23.0736	0.000207342	12
ELI_GB_N_255_7_1	5.13	6.49	33.2937	0.000413035	12
ELI_GB_N_255_8	6.46	6.78	43.7988	0.000477966	12
ELI_GB_N_284_3	4.98	6.16	30.6768	0.000346968	12
ELI_GB_N_250_1_2	9.4	10.3	96.82	0.00193182	13
ELI_GB_N_255_9	4.65	5.48	25.482	0.000234756	14
ELI_GB_N_258_1_1	8.19	9.84	80.5896	0.00165842	14
ELI_GB_N_255_4	6.29	6.05	38.0545	0.000372034	15
ELI_GB_N_284_4_1	7.29	8.13	59.2677	0.000876582	16
