# Supplementary material for: An encrusting kleptoparasite-host interaction from the early Cambrian
Source: Nat Commun. 2020 Jun 2;11:2625. doi: 10.1038/s41467-020-16332-3 (PMC7266813; doi:10.1038/s41467-020-16332-3)
Supplement: Supplementary file 6 — Supplementary Data 2 [file 41467_2020_16332_MOESM6_ESM.xlsx]

## Sheet: Sheet1
Specimen_Name	Tube_No	Total_Tube	L1	L2	W	AD	O	TA
ELI_GB_N_006_1	1	3	1.247	0.549	0.308	6.833	72.741	0.384076
ELI_GB_N_006_1	2	3	1.366	0.575	0.323	5.044	132.942	0.441218
ELI_GB_N_006_1	3	3	2.009	0.379	0.361	3.667	135.237	0.725249
ELI_GB_N_1114_1_1	1	2	2.74	0.623	0.492	3.503	85.065	1.34808
ELI_GB_N_1114_1_1	2	2	2.798	NA	0.328	3.102	103.77	0.917744
ELI_GB_N_148	1	1	2.032	0.57	0.458	3.573	136.186	0.930656
ELI_GB_N_149	1	7	1.146	0.503	0.593	5.755	74.849	0.679578
ELI_GB_N_149	2	7	1.824	0.752	0.457	5.223	103.696	0.833568
ELI_GB_N_149	3	7	1.497	0.7	0.444	5.485	107.423	0.664668
ELI_GB_N_149	4	7	2.605	1.913	0.428	5.203	111.822	1.11494
ELI_GB_N_149	5	7	1.8	1.018	0.393	4.695	125.929	0.7074
ELI_GB_N_149	6	7	1.003	0.611	0.317	4.622	131.608	0.317951
ELI_GB_N_149	7	7	1.277	0.585	0.366	4.452	136.134	0.467382
ELI_GB_N_160	1	9	1.726	0.301	0.518	4.961	48.189	0.894068
ELI_GB_N_160	2	9	1.416	0.422	0.414	6.361	59.214	0.586224
ELI_GB_N_160	3	9	2.439	0.99	0.514	5.984	70.566	1.25365
ELI_GB_N_160	4	9	2.516	1.008	0.466	5.954	80.608	1.17246
ELI_GB_N_160	5	9	1.872	0.364	0.575	5.99	92.291	1.0764
ELI_GB_N_160	6	9	1.947	0.991	0.493	6.363	103.633	0.959871
ELI_GB_N_160	7	9	4.669	0.72	0.474	2.956	118.638	2.21311
ELI_GB_N_160	8	9	1.372	0.345	0.391	5.235	128.754	0.536452
ELI_GB_N_160	9	9	1.364	0.376	0.342	4.816	137.697	0.466488
ELI_GB_N_195_2	1	1	2.345	0.322	0.508	2.165	126.126	1.19126
ELI_GB_N_233	1	2	2.541	1.295	0.492	4.639	57.95	1.25017
ELI_GB_N_233	2	2	2.041	0.512	0.504	5.707	137.69	1.02866
ELI_GB_N_248_2	1	5	0.963	0.723	0.27	3.752	19.12	0.26001
ELI_GB_N_248_2	2	5	2.171	1.73	0.593	5.14	52.19	1.2874
ELI_GB_N_248_2	3	5	1.91	1.696	0.437	6.516	72.15	0.83467
ELI_GB_N_249_1	1	3	1.679	0.446	0.597	3.661	40.13	1.00236
ELI_GB_N_249_1	2	3	2.908	1.18	0.72	4.418	66.54	2.09376
ELI_GB_N_249_1	3	3	2.04	0.875	0.716	5.103	107.13	1.46064
ELI_GB_N_250_1_2	10	13	2.526	0.654	0.546	6.696	107.27	1.3792
ELI_GB_N_250_1_2	11	13	2.049	0.596	0.648	7.04	110.25	1.32775
ELI_GB_N_250_1_2	12	13	2.224	0.687	0.551	6.561	119.24	1.22542
ELI_GB_N_250_1_2	13	13	2.049	0.573	0.626	6.127	127.451	1.28267
ELI_GB_N_250_1_2	5	13	2.882	1.025	0.527	7.09	84.72	1.51881
ELI_GB_N_250_1_2	6	13	3.469	0.935	0.683	6.58	86.11	2.36933
ELI_GB_N_250_1_2	7	13	2.981	1.601	0.624	7.339	96.77	1.86014
ELI_GB_N_250_1_2	8	13	3.281	1.219	0.514	6.634	104.35	1.68643
ELI_GB_N_250_1_2	9	13	2.745	0.926	0.687	6.901	104.86	1.88582
ELI_GB_N_252_3	1	1	1.806	1.679	0.411	4.151	126.741	0.742266
ELI_GB_N_252_4	1	2	2.031	0.62	0.57	NA	NA	1.15767
ELI_GB_N_252_4	2	2	2.262	0.935	0.666	NA	NA	1.50649
ELI_GB_N_253_10	1	3	2.146	0.32	0.389	2.09	44.75	0.834794
ELI_GB_N_253_10	2	3	2.133	0.145	0.46	2.834	65.49	0.98118
ELI_GB_N_253_10	3	3	2.772	0.291	0.665	2.473	87.2	1.84338
ELI_GB_N_253_13_1	1	2	2.262	0.803	0.323	2.125	140	0.730626
ELI_GB_N_253_13_1	2	2	1.779	0.593	0.339	2.147	151.12	0.603081
ELI_GB_N_253_16_1	1	1	1.969	0.554	0.424	2.002	66.88	0.834856
ELI_GB_N_253_17_1	1	3	2.529	0.653	0.603	3.291	102.11	1.52499
ELI_GB_N_253_17_1	2	3	3.178	0.822	0.707	2.525	114.63	2.24685
ELI_GB_N_253_17_1	3	3	2.357	0.647	0.485	2.929	121.89	1.14315
ELI_GB_N_253_19_1	1	3	2.367	0.773	0.627	2.931	105.38	1.48411
ELI_GB_N_253_19_1	2	3	1.475	0.751	0.225	2.695	143.87	0.331875
ELI_GB_N_253_19_1	3	3	2.653	1.123	0.329	1.62	149.507	0.872837
ELI_GB_N_253_2	1	2	1.613	0.523	0.602	3.165	77.87	0.971026
ELI_GB_N_253_2	2	2	2.07	1.414	0.469	3.26	123.7	0.97083
ELI_GB_N_253_20_1	1	1	1.756	0.547	0.536	2.005	132.25	0.941216
ELI_GB_N_253_243	1	2	2.337	0.825	0.587	2.476	125.649	1.37182
ELI_GB_N_253_243	2	2	2.012	0.845	0.631	2.294	134.7	1.26957
ELI_GB_N_253_25	1	1	1.56	0.793	0.403	2.481	153.573	0.62868
ELI_GB_N_253_26	1	8	2.62	1.68	0.662	2.045	33.161	1.73444
ELI_GB_N_253_26	2	8	2.66	1.228	0.581	2.156	40.13	1.54546
ELI_GB_N_253_26	3	8	2.363	0.548	0.617	2.395	45.25	1.45797
ELI_GB_N_253_26	4	8	2.503	0.776	0.523	2.968	51.15	1.30907
ELI_GB_N_253_26	5	8	2.774	0.883	0.593	2.768	60.66	1.64498
ELI_GB_N_253_26	6	8	2.969	0.837	0.594	2.985	77.04	1.76359
ELI_GB_N_253_26	7	8	3.079	1.107	0.657	2.237	111.48	2.0229
ELI_GB_N_253_26	8	8	NA	0.84	0.607	NA	122.16	NA
ELI_GB_N_253_4	1	1	2.809	0.417	0.528	1.82	80.25	1.48315
ELI_GB_N_253_5	1	2	2.545	0.492	0.433	2.436	93.34	1.10198
ELI_GB_N_253_5	2	2	2.602	0.562	0.638	2.288	115.03	1.66008
ELI_GB_N_253_6	1	1	2.539	0.359	0.635	1.601	125.9	1.61227
ELI_GB_N_253_7	1	1	2.572	0.691	0.586	1.956	78.08	1.50719
ELI_GB_N_253_8	1	1	NA	0.812	0.58	NA	62.42	NA
ELI_GB_N_254_1	1	2	NA	1.097	0.465	NA	58.72	NA
ELI_GB_N_254_1	2	2	NA	0.571	0.545	NA	70.16	NA
ELI_GB_N_254_2	1	1	2.357	0.724	0.712	2.362	128.03	1.67818
ELI_GB_N_254_3_1	1	2	2.21	0.948	0.583	3.211	104.52	1.28843
ELI_GB_N_254_3_1	2	2	1.608	0.607	0.324	3.071	121.45	0.520992
ELI_GB_N_254_5	1	1	NA	0.774	0.477	NA	87.163	NA
ELI_GB_N_254_8	1	4	2.183	0.824	0.446	2.186	45.4	0.973618
ELI_GB_N_254_8	2	4	2.536	0.718	0.353	1.907	54.65	0.895208
ELI_GB_N_254_8	3	4	2.334	0.969	0.373	1.99	132.62	0.870582
ELI_GB_N_254_8	4	4	1.93	0.763	0.462	1.902	139.33	0.89166
ELI_GB_N_254_9	1	2	1.602	NA	0.341	2.946	46.85	0.546282
ELI_GB_N_254_9	2	2	2.573	0.604	0.589	2.963	101.21	1.5155
ELI_GB_N_255_4	1	15	NA	0.629	0.196	NA	43.37	NA
ELI_GB_N_255_4	10	15	NA	0.448	0.21	NA	110.92	NA
ELI_GB_N_255_4	11	15	1.806	0.521	0.296	1.937	112.42	0.534576
ELI_GB_N_255_4	12	15	1.858	0.823	0.166	1.815	116.24	0.308428
ELI_GB_N_255_4	13	15	NA	0.914	0.156	NA	120.96	NA
ELI_GB_N_255_4	14	15	NA	0.785	0.259	NA	122.45	NA
ELI_GB_N_255_4	15	15	1.381	0.626	0.277	2.116	125.63	0.382537
ELI_GB_N_255_4	2	15	1.47	0.472	0.279	1.274	48.37	0.41013
ELI_GB_N_255_4	3	15	1.901	0.778	0.302	1.545	53.14	0.574102
ELI_GB_N_255_4	4	15	1.373	0.817	0.212	2.355	68.07	0.291076
ELI_GB_N_255_4	5	15	1.724	1.056	0.174	2.247	75.08	0.299976
ELI_GB_N_255_4	6	15	NA	0.645	0.323	NA	85.92	NA
ELI_GB_N_255_4	7	15	NA	0.536	0.249	NA	96.23	NA
ELI_GB_N_255_4	8	15	NA	0.598	0.248	NA	100.27	NA
ELI_GB_N_255_4	9	15	NA	0.524	0.351	NA	105.18	NA
ELI_GB_N_255_5	1	12	1.495	0.77	0.36	2.786	39.078	0.5382
ELI_GB_N_255_5	10	12	2.294	1.384	0.468	3.157	134.71	1.07359
ELI_GB_N_255_5	11	12	1.76	0.702	0.354	2.781	143.85	0.62304
ELI_GB_N_255_5	12	12	NA	1.793	0.623	NA	146.35	NA
ELI_GB_N_255_5	2	12	1.535	0.762	0.543	2.806	40.984	0.833505
ELI_GB_N_255_5	3	12	1.816	1.092	0.565	3.47	45.571	1.02604
ELI_GB_N_255_5	4	12	1.825	1.486	0.452	3.778	58.31	0.8249
ELI_GB_N_255_5	5	12	1.98	1.442	0.498	3.663	61.195	0.98604
ELI_GB_N_255_5	6	12	2.147	1.311	0.424	3.286	73.637	0.910328
ELI_GB_N_255_5	7	12	2.381	1.809	0.564	4.008	90.34	1.34288
ELI_GB_N_255_5	8	12	1.949	1.219	0.402	3.649	127	0.783498
ELI_GB_N_255_5	9	12	2.044	1.219	0.709	3.566	129.03	1.4492
ELI_GB_N_255_6	1	9	NA	0.764	0.371	NA	51.38	NA
ELI_GB_N_255_6	2	9	NA	1.56	0.567	NA	55.75	NA
ELI_GB_N_255_6	3	9	2.34	1.255	0.44	3.588	61.4	1.0296
ELI_GB_N_255_6	4	9	3.383	1.663	0.758	3.213	67.52	2.56431
ELI_GB_N_255_6	5	9	2.722	1.385	0.491	3.91	77.3	1.3365
ELI_GB_N_255_6	6	9	1.872	1.192	0.504	4.725	91.03	0.943488
ELI_GB_N_255_6	7	9	2.442	1.017	0.534	3.958	113.17	1.30403
ELI_GB_N_255_6	8	9	3.253	1.296	0.769	2.916	119.95	2.50156
ELI_GB_N_255_6	9	9	2.93	1.316	0.695	2.568	125.91	2.03635
ELI_GB_N_255_7_1	1	12	NA	1.501	0.579	NA	31.924	NA
ELI_GB_N_255_7_1	10	12	NA	1.201	0.44	NA	103.147	NA
ELI_GB_N_255_7_1	11	12	NA	1.325	0.619	NA	112.14	NA
ELI_GB_N_255_7_1	12	12	NA	1.723	0.536	NA	120.416	NA
ELI_GB_N_255_7_1	2	12	NA	1.483	0.481	NA	42.099	NA
ELI_GB_N_255_7_1	3	12	NA	2.218	0.451	NA	45.698	NA
ELI_GB_N_255_7_1	4	12	NA	1.946	0.625	NA	53.733	NA
ELI_GB_N_255_7_1	5	12	NA	1.675	0.834	NA	67.382	NA
ELI_GB_N_255_7_1	6	12	NA	1.621	0.613	NA	80.358	NA
ELI_GB_N_255_7_1	7	12	NA	1.05	0.411	NA	86.882	NA
ELI_GB_N_255_7_1	8	12	NA	1.25	0.354	NA	92.916	NA
ELI_GB_N_255_7_1	9	12	NA	1.656	0.683	NA	98.082	NA
ELI_GB_N_255_8	1	12	4.612	1.8	0.504	4.146	52.289	2.32445
ELI_GB_N_255_8	10	12	2.056	1.517	0.738	4.933	117.393	1.51733
ELI_GB_N_255_8	11	12	2.476	1.711	0.814	4.368	125.324	2.01546
ELI_GB_N_255_8	2	12	4.534	1.461	0.743	3.492	63.831	3.36876
ELI_GB_N_255_8	3	12	3.418	1.228	0.588	4.639	69.261	2.00978
ELI_GB_N_255_8	4	12	5.059	1.307	0.807	3.645	74.116	4.08261
ELI_GB_N_255_8	5	12	4.384	1.633	0.757	4.809	84.979	3.31869
ELI_GB_N_255_8	6	12	3.56	0.65	0.372	4.168	91.027	1.32432
ELI_GB_N_255_8	7	12	4.369	1.867	0.785	4.203	92.639	3.42966
ELI_GB_N_255_8	8	12	3.217	1.43	0.56	5.712	99.056	1.80152
ELI_GB_N_255_8	9	12	3.841	1.623	0.776	4.296	110.074	2.98062
ELI_GB_N_256_1_1	1	1	1.733	0.825	0.48	4.713	51.08	0.83184
ELI_GB_N_256_4_1	1	2	2.511	0.949	0.748	6.617	58.87	1.87823
ELI_GB_N_256_4_1	2	2	2.085	0.609	0.609	7.431	71.264	1.26977
ELI_GB_N_256_7_1	1	2	2.004	0.737	0.448	6.282	45.27	0.897792
ELI_GB_N_256_7_1	2	2	1.979	0.822	0.493	7.03	51.59	0.975647
ELI_GB_N_257_5_1	1	3	3.838	1.656	0.454	6.622	112.68	1.74245
ELI_GB_N_257_5_1	2	3	2.847	0.629	0.51	5.66	130.73	1.45197
ELI_GB_N_257_5_1	3	3	3.466	1.298	0.343	5.437	137.43	1.18884
ELI_GB_N_258_1_1	1	14	2.077	0.96	0.32	2.993	28.422	0.66464
ELI_GB_N_258_1_1	10	14	3.722	1.356	0.471	4.838	126.633	1.75306
ELI_GB_N_258_1_1	11	14	3.636	1.294	0.499	4.732	132.591	1.81436
ELI_GB_N_258_1_1	12	14	NA	1.305	0.698	NA	139.534	NA
ELI_GB_N_258_1_1	13	14	NA	0.431	0.665	NA	149.366	NA
ELI_GB_N_258_1_1	14	14	NA	0.598	0.588	NA	156.024	NA
ELI_GB_N_258_1_1	2	14	2.662	0.577	0.406	4.11	41.976	1.08077
ELI_GB_N_258_1_1	3	14	2.663	0.407	0.531	4.435	47.293	1.41405
ELI_GB_N_258_1_1	4	14	3.266	0.99	0.532	4.913	55.663	1.73751
ELI_GB_N_258_1_1	5	14	2.167	0.516	0.411	5.818	74.099	0.890637
ELI_GB_N_258_1_1	6	14	3.437	1.189	0.605	5.839	86.617	2.07938
ELI_GB_N_258_1_1	7	14	3.426	1.269	0.544	6.095	101.934	1.86374
ELI_GB_N_258_1_1	8	14	3.716	1.524	0.649	5.196	112.942	2.41168
ELI_GB_N_258_1_1	9	14	NA	0.032	0.669	5.193	120.662	NA
ELI_GB_N_261_1	1	1	2.865	NA	0.532	3.538	54.067	1.52418
ELI_GB_N_261_13	1	9	1.794	0.479	0.814	5.736	47.627	1.46032
ELI_GB_N_261_13	2	9	1.419	0.651	0.517	6.055	55.949	0.733623
ELI_GB_N_261_13	3	9	1.323	0.457	0.34	6.175	63.483	0.44982
ELI_GB_N_261_13	4	9	1.562	0.476	0.58	6.345	69.846	0.90596
ELI_GB_N_261_13	5	9	1.885	0.214	0.599	6.338	75.727	1.12911
ELI_GB_N_261_13	6	9	1.852	0.257	0.477	6.297	103.355	0.883404
ELI_GB_N_261_13	7	9	1.677	0.229	0.553	6.232	110.061	0.927381
ELI_GB_N_261_13	8	9	1.706	0.255	0.508	6.11	114.587	0.866648
ELI_GB_N_261_13	9	9	1.614	0.359	0.621	6.005	119.461	1.00229
ELI_GB_N_261_15	1	5	2.329	0.349	0.252	3.907	66.363	0.586908
ELI_GB_N_261_15	2	5	2.123	0.419	0.301	4.651	69.208	0.639023
ELI_GB_N_261_15	3	5	2.23	0.517	0.408	5.039	94.476	0.90984
ELI_GB_N_261_15	4	5	1.651	0.783	0.453	5.487	112.352	0.747903
ELI_GB_N_261_15	5	5	1.63	1.116	0.322	5.485	117.532	0.52486
ELI_GB_N_261_16	1	3	2.6	0.176	0.616	3.821	40.132	1.6016
ELI_GB_N_261_16	2	3	2.13	0.378	0.608	5.455	61.848	1.29504
ELI_GB_N_261_16	3	3	3.122	0.254	0.645	4.299	86.761	2.01369
ELI_GB_N_261_18	1	10	2.622	1.4	0.338	3.685	39.03	0.886236
ELI_GB_N_261_18	10	10	1.729	NA	0.451	4.722	130.929	0.779779
ELI_GB_N_261_18	2	10	2.983	1.182	0.541	3.635	44.944	1.6138
ELI_GB_N_261_18	3	10	2.103	0.857	0.403	4.981	51.519	0.847509
ELI_GB_N_261_18	4	10	2.488	0.711	0.495	4.891	56.042	1.23156
ELI_GB_N_261_18	5	10	2.27	0.504	0.586	5.587	66.001	1.33022
ELI_GB_N_261_18	6	10	2.078	0.573	0.549	5.821	74.865	1.14082
ELI_GB_N_261_18	7	10	2.113	NA	0.625	5.182	115.734	1.32062
ELI_GB_N_261_18	8	10	1.504	NA	0.504	5.305	120.237	0.758016
ELI_GB_N_261_18	9	10	1.283	NA	0.596	5.354	124.147	0.764668
ELI_GB_N_261_19	1	1	2.576	1.264	0.363	4.274	59.487	0.935088
ELI_GB_N_261_2	1	4	1.671	0.806	0.483	4.972	39.186	0.807093
ELI_GB_N_261_2	2	4	2.418	0.591	0.38	5.966	52.706	0.91884
ELI_GB_N_261_2	3	4	2.112	0.736	0.38	6.501	57.224	0.80256
ELI_GB_N_261_2	4	4	2.388	0.504	0.357	6.621	63.07	0.852516
ELI_GB_N_261_20	1	1	2.224	0.192	0.394	4.34	125.83	0.876256
ELI_GB_N_261_21	1	6	2.544	0.906	0.612	3.925	44.816	1.55693
ELI_GB_N_261_21	2	6	2.429	0.499	0.524	5.504	62.456	1.2728
ELI_GB_N_261_21	3	6	2.008	0.764	0.608	6.033	83.026	1.22086
ELI_GB_N_261_21	4	6	2.101	0.34	0.622	5.874	96.365	1.30682
ELI_GB_N_261_21	5	6	2.096	0.534	0.569	5.805	109.402	1.19262
ELI_GB_N_261_21	6	6	1.673	0.668	0.412	4.928	129.121	0.689276
ELI_GB_N_261_22	1	4	1.874	0.438	0.478	4.594	32.057	0.895772
ELI_GB_N_261_22	2	4	2.632	0.815	0.676	5.904	74.491	1.77923
ELI_GB_N_261_22	3	4	2.069	0.542	0.687	6.426	85.505	1.4214
ELI_GB_N_261_22	4	4	2.198	0.354	0.609	6.407	95.957	1.33858
ELI_GB_N_261_23	1	4	1.718	0.299	0.425	5.072	72.698	0.73015
ELI_GB_N_261_23	2	4	1.717	0.372	0.463	5.702	77.64	0.794971
ELI_GB_N_261_23	3	4	1.874	0.303	0.538	5.132	130.952	1.00821
ELI_GB_N_261_23	4	4	1.798	0.546	0.419	5.213	135.537	0.753362
ELI_GB_N_261_25	1	3	1.452	0.532	0.482	5.2	69.976	0.699864
ELI_GB_N_261_25	2	3	1.529	0.872	0.528	5.423	75.504	0.807312
ELI_GB_N_261_25	3	3	1.632	0.755	0.668	4.937	90.109	1.09018
ELI_GB_N_261_26	1	4	2.176	0.67	0.486	4.806	53.562	1.05754
ELI_GB_N_261_26	2	4	2.189	0.618	0.488	5.268	57.323	1.06823
ELI_GB_N_261_26	3	4	2.384	0.314	0.383	5.068	121.958	0.913072
ELI_GB_N_261_26	4	4	2.048	0.305	0.578	5.103	127.638	1.18374
ELI_GB_N_261_27	1	3	2.522	0.207	0.395	5.162	98.358	0.99619
ELI_GB_N_261_27	2	3	2.638	0.329	0.588	4.793	106.882	1.55114
ELI_GB_N_261_27	3	3	2.559	0.22	0.514	2.389	150.25	1.31533
ELI_GB_N_261_28	1	2	1.55	1.013	0.575	4.108	49.288	0.89125
ELI_GB_N_261_28	2	2	2.309	0.708	0.606	2.714	139.521	1.39925
ELI_GB_N_261_31	1	4	NA	0.308	0.449	NA	88.151	NA
ELI_GB_N_261_31	2	4	NA	0.365	0.422	NA	95.651	NA
ELI_GB_N_261_31	3	4	NA	NA	0.362	6.086	118.962	NA
ELI_GB_N_261_31	4	4	NA	0.834	0.759	NA	123.782	NA
ELI_GB_N_261_4	1	2	2.162	0.496	0.57	6.1	88.636	1.23234
ELI_GB_N_261_4	2	2	2.229	0.348	0.645	5.862	95.611	1.43771
ELI_GB_N_261_7	1	2	1.98	0.125	0.39	5.06	81.505	0.7722
ELI_GB_N_261_7	2	2	1.966	0.193	0.436	4.972	87.057	0.857176
ELI_GB_N_261_9	1	4	1.923	0.236	0.361	5.652	67.554	0.694203
ELI_GB_N_261_9	2	4	1.976	0.269	0.398	6.211	72.952	0.786448
ELI_GB_N_261_9	3	4	1.936	0.258	0.325	5.922	78.295	0.6292
ELI_GB_N_261_9	4	4	2.487	0.231	0.688	5.689	95.546	1.71106
ELI_GB_N_263_9B_1	1	7	1.549	0.576	0.436	2.348	18.609	0.675364
ELI_GB_N_263_9B_1	2	7	2.551	0.317	0.498	2.672	50.311	1.2704
ELI_GB_N_263_9B_1	3	7	1.439	0.393	0.409	2.839	58.654	0.588551
ELI_GB_N_263_9B_1	4	7	2.006	0.066	0.552	3.359	87.114	1.10731
ELI_GB_N_263_9B_1	5	7	2.102	0.045	0.456	3.371	98.212	0.958512
ELI_GB_N_263_9B_1	6	7	1.562	1.003	0.305	3.553	132.788	0.47641
ELI_GB_N_263_9B_1	7	7	1.812	0.394	0.316	2.75	136.705	0.572592
ELI_GB_N_263A_1_2	1	5	NA	NA	0.418	2.816	44.943	NA
ELI_GB_N_263A_1_2	2	5	NA	NA	0.515	4.538	62.956	NA
ELI_GB_N_263A_1_2	3	5	NA	NA	0.444	4.369	65.722	NA
ELI_GB_N_263A_1_2	4	5	NA	NA	0.407	4.307	69.82	NA
ELI_GB_N_263A_1_2	5	5	NA	NA	0.577	4.386	76.295	NA
ELI_GB_N_263A_10	1	2	NA	NA	NA	NA	43.769	NA
ELI_GB_N_263A_2_3	1	5	NA	NA	0.333	2.506	44.584	NA
ELI_GB_N_263A_2_3	2	5	NA	NA	0.551	2.659	74.46	NA
ELI_GB_N_263A_2_3	3	5	NA	NA	0.436	2.653	97.616	NA
ELI_GB_N_263A_2_3	4	5	NA	NA	0.655	2.688	111.942	NA
ELI_GB_N_263A_2_3	5	5	NA	NA	0.657	2.677	125.432	NA
ELI_GB_N_263A_3_1	1	1	NA	NA	0.581	2.597	58.75	NA
ELI_GB_N_263A_5A	1	2	2.931	0.339	0.659	4.653	52.45	1.93153
ELI_GB_N_263A_5A	2	2	2.411	0.255	0.559	5.152	57.52	1.34775
ELI_GB_N_263A_8_1	1	4	2.407	0.565	0.537	4.16	67.15	1.29256
ELI_GB_N_263A_8_1	2	4	1.938	0.73	0.487	4.616	102.52	0.943806
ELI_GB_N_263A_8_1	3	4	2.082	0.758	0.666	3.621	111.9	1.38661
ELI_GB_N_263A_8_1	4	4	1.835	0.396	0.68	3.545	126.81	1.2478
ELI_GB_N_263A_9	1	3	1.902	NA	0.474	4.761	79.303	0.901548
ELI_GB_N_263A_9	2	3	2.68	0.354	0.586	3.885	113.223	1.57048
ELI_GB_N_263A_9	3	3	2.64	0.495	0.857	3.652	120.931	2.26248
ELI_GB_N_263B_11_1	1	6	1.562	0.56	0.484	2.598	16.117	0.756008
ELI_GB_N_263B_11_1	2	6	2.527	0.369	0.462	2.878	44.754	1.16747
ELI_GB_N_263B_11_1	3	6	1.55	0.514	0.396	4.137	52.315	0.6138
ELI_GB_N_263B_11_1	4	6	1.276	0.342	0.463	4.376	59.064	0.590788
ELI_GB_N_263B_11_1	5	6	2.148	0.233	0.561	3.684	80.513	1.20503
ELI_GB_N_263B_11_1	6	6	2.258	0.172	0.589	3.582	93.575	1.32996
ELI_GB_N_263B_2_1	1	7	NA	NA	0.339	2.101	49.737	NA
ELI_GB_N_263B_2_1	2	7	NA	NA	0.35	2.837	53.327	NA
ELI_GB_N_263B_2_1	3	7	2.412	0.338	0.427	2.667	58.955	1.02992
ELI_GB_N_263B_2_1	4	7	NA	NA	0.529	3.51	62.78	NA
ELI_GB_N_263B_2_1	5	7	2.998	0.517	0.523	3.774	77.397	1.56795
ELI_GB_N_263B_2_1	6	7	3.399	0.276	0.605	3.435	82.365	2.05639
ELI_GB_N_263B_2_1	7	7	NA	NA	0.397	4.007	104.152	NA
ELI_GB_N_263B_3_1	1	4	3.537	0.096	0.485	2.482	73.925	1.71544
ELI_GB_N_263B_3_1	2	4	3.212	0.261	0.473	3.399	84.177	1.51928
ELI_GB_N_263B_3_1	3	4	3.135	0.24	0.533	3.246	102.309	1.67095
ELI_GB_N_263B_3_1	4	4	3.643	0.325	0.777	2.585	114.117	2.83061
ELI_GB_N_263B_5_1	1	2	2.767	0.422	0.581	5.248	118.582	1.60763
ELI_GB_N_263B_5_1	2	2	3.227	0.682	0.503	4.675	124.479	1.62318
ELI_GB_N_263B_62	1	6	1.249	0.469	0.268	1.193	33.09	0.334732
ELI_GB_N_263B_62	2	6	1.327	0.226	0.302	1.333	39.161	0.400754
ELI_GB_N_263B_62	3	6	1.565	0.183	0.267	2.02	56.253	0.417855
ELI_GB_N_263B_62	4	6	1.711	0.179	0.354	2.226	79.693	0.605694
ELI_GB_N_263B_62	5	6	2.05	0.325	0.304	2.07	85.764	0.6232
ELI_GB_N_263B_62	6	6	1.872	0.214	0.295	2.07	97.648	0.55224
ELI_GB_N_263B_7_1	1	3	NA	NA	0.578	2.069	40.34	NA
ELI_GB_N_263B_7_1	2	3	3.249	0.714	0.611	3.853	60.37	1.98514
ELI_GB_N_263B_7_1	3	3	1.121	0.602	0.439	4.101	143.828	0.492119
ELI_GB_N_263B_8	1	1	1.908	0.451	0.323	3.906	128.068	0.616284
ELI_GB_N_264A_1	1	6	2.358	0.401	0.681	6.18	49.67	1.6058
ELI_GB_N_264A_1	2	6	2.571	0.94	0.636	6.812	53.78	1.63516
ELI_GB_N_264A_1	3	6	2.904	0.532	0.579	6.603	60.032	1.68142
ELI_GB_N_264A_1	4	6	2.669	0.411	0.373	6.356	65.307	0.995537
ELI_GB_N_264A_1	5	6	2.532	0.299	0.313	6.392	68.885	0.792516
ELI_GB_N_264A_1	6	6	3.265	0.398	0.737	6.008	83.149	2.40631
ELI_GB_N_264A_2	1	1	2.196	0.586	0.536	9.096	100.51	1.17706
ELI_GB_N_264A_4	1	5	3.454	0.915	0.708	6.826	74.487	2.44543
ELI_GB_N_264A_4	2	5	2.44	0.847	0.506	7.378	105.307	1.23464
ELI_GB_N_264A_4	3	5	2.735	1.012	0.504	7.256	110.242	1.37844
ELI_GB_N_264A_4	4	5	3.054	1.391	0.539	7.145	124.249	1.64611
ELI_GB_N_264A_4	5	5	3.438	1.422	0.787	6.369	127.525	2.70571
ELI_GB_N_264A_5_1	1	3	1.758	0.718	0.636	5.584	35.054	1.11809
ELI_GB_N_264A_5_1	2	3	2.799	0.656	0.438	4.504	126.915	1.22596
ELI_GB_N_264A_5_1	3	3	3.114	0.625	0.361	3.743	137.662	1.12415
ELI_GB_N_264A_6_1	1	1	3.344	1.765	0.718	6.77	126	2.40099
ELI_GB_N_264B_3_1	1	5	3.708	6.4	1.917	12.151	60.235	7.10824
ELI_GB_N_264B_3_1	2	5	5.896	1.866	1.032	12.76	75.63	6.08467
ELI_GB_N_264B_3_1	3	5	4.605	1.331	0.883	12.792	85.711	4.06622
ELI_GB_N_264B_3_1	4	5	5.063	1.567	1.062	9.996	107.424	5.37691
ELI_GB_N_264B_3_1	5	5	9.439	0.495	1.529	9.752	143.403	14.4322
ELI_GB_N_265A_4_1	1	3	1.77	0.459	0.757	4.176	36.78	1.33989
ELI_GB_N_265A_4_1	2	3	1.58	0.395	0.444	4.605	44.3	0.70152
ELI_GB_N_265A_4_1	3	3	1.65	0.545	0.208	4.916	46.36	0.3432
ELI_GB_N_267_1	1	1	1.49	0.586	0.445	7.441	99.5	0.66305
ELI_GB_N_268_1_1	1	2	NA	0.737	0.689	NA	80.246	NA
ELI_GB_N_268_1_1	2	2	NA	0.634	0.607	NA	85.035	NA
ELI_GB_N_268_2_1	1	8	2.022	NA	0.512	4.394	40.016	1.03526
ELI_GB_N_268_2_1	2	8	2.199	NA	0.489	6.129	51.119	1.07531
ELI_GB_N_268_2_1	3	8	1.454	NA	0.353	6.711	53.647	0.513262
ELI_GB_N_268_2_1	4	8	1.748	NA	0.599	6.8	91.403	1.04705
ELI_GB_N_268_2_1	5	8	2.177	NA	0.645	6.916	98.116	1.40417
ELI_GB_N_268_2_1	6	8	2.271	0.391	0.316	7.13	103.607	0.717636
ELI_GB_N_268_2_1	7	8	2.195	NA	0.597	5.764	127.622	1.31041
ELI_GB_N_268_2_1	8	8	1.346	0.2	0.181	4.897	143.175	0.243626
ELI_GB_N_268_3_1	1	5	NA	NA	0.515	6.1	54.349	NA
ELI_GB_N_268_3_1	2	5	NA	NA	0.501	6.808	68.099	NA
ELI_GB_N_268_3_1	3	5	NA	NA	0.402	8.284	92.587	NA
ELI_GB_N_268_3_1	4	5	NA	NA	0.665	6.314	118.807	NA
ELI_GB_N_268_3_1	5	5	NA	NA	0.497	5.879	128.932	NA
ELI_GB_N_268_4_1	1	2	1.557	0.426	0.528	6.337	48.699	0.822096
ELI_GB_N_268_4_1	2	2	0.998	0.58	0.336	6.218	52.919	0.335328
ELI_GB_N_268_5	1	2	1.954	0.647	0.506	6.289	44.64	0.988724
ELI_GB_N_268_5	2	2	NA	NA	0.393	6.207	76.08	NA
ELI_GB_N_283	1	10	1.683	0.456	0.445	4.587	32.307	0.748935
ELI_GB_N_283	10	10	2.469	0.868	0.612	5.401	127.567	1.51103
ELI_GB_N_283	2	10	2.342	0.445	1.006	7.894	82.035	2.35605
ELI_GB_N_283	3	10	2.404	0.757	0.515	7.73	94.725	1.23806
ELI_GB_N_283	4	10	2.364	0.715	0.379	7.795	98.915	0.895956
ELI_GB_N_283	5	10	2.021	1.213	0.467	7.826	104.128	0.943807
ELI_GB_N_283	6	10	2.014	1.06	0.549	7.693	109.564	1.10569
ELI_GB_N_283	7	10	1.874	1.131	0.673	7.33	117.493	1.2612
ELI_GB_N_283	8	10	2.564	1.23	0.836	7.204	122.591	2.1435
ELI_GB_N_283	9	10	1.956	1.187	0.532	6.518	126.328	1.04059
ELI_GB_N_284_1	1	10	3.325	1.638	0.511	1.783	34.169	1.69908
ELI_GB_N_284_1	10	10	2.021	0.469	0.624	1.816	143.359	1.2611
ELI_GB_N_284_1	2	10	2.504	0.857	0.547	2.027	34.434	1.36969
ELI_GB_N_284_1	3	10	2.356	1.456	0.419	2.189	39.797	0.987164
ELI_GB_N_284_1	4	10	2.359	0.739	0.296	2.849	43.709	0.698264
ELI_GB_N_284_1	5	10	3.092	1.599	0.576	2.631	53.926	1.78099
ELI_GB_N_284_1	6	10	2.176	1.433	0.4	3.409	63.838	0.8704
ELI_GB_N_284_1	7	10	2.858	2.049	0.469	3.361	94.393	1.3404
ELI_GB_N_284_1	8	10	2.721	0.253	0.608	2.407	122.398	1.65437
ELI_GB_N_284_1	9	10	2.152	0.81	0.344	2.081	134.265	0.740288
ELI_GB_N_284_3	1	12	2.585	1.872	0.679	2.65	39.382	1.75522
ELI_GB_N_284_3	10	12	3.291	0.851	0.499	1.48	135.545	1.64221
ELI_GB_N_284_3	11	12	4.569	1.727	0.588	2.635	150.339	2.68657
ELI_GB_N_284_3	12	12	2.23	1.025	0.493	2.561	158.666	1.09939
ELI_GB_N_284_3	2	12	5.081	1.251	0.548	1.28	50.15	2.78439
ELI_GB_N_284_3	3	12	1.299	1.552	0.871	3.7	57.486	1.13143
ELI_GB_N_284_3	4	12	1.735	1.272	0.433	2.058	66.81	0.751255
ELI_GB_N_284_3	5	12	3.763	1.213	0.575	2.974	82.904	2.16372
ELI_GB_N_284_3	6	12	3.74	1.318	0.685	2.186	100.415	2.5619
ELI_GB_N_284_3	7	12	3.841	1.108	0.911	1.962	104.061	3.49915
ELI_GB_N_284_3	8	12	4.303	1.669	0.784	3.246	111.964	3.37355
ELI_GB_N_284_3	9	12	2.799	1.417	0.669	3.27	125.884	1.87253
ELI_GB_N_284_4_1	1	16	2.264	1.611	0.571	4.04	45.17	1.29274
ELI_GB_N_284_4_1	10	16	1.873	1.652	0.794	6.033	92.298	1.48716
ELI_GB_N_284_4_1	11	16	2.57	1.344	0.817	6.247	96.663	2.09969
ELI_GB_N_284_4_1	12	16	2.247	1.314	0.678	5.741	105.266	1.52347
ELI_GB_N_284_4_1	13	16	2.948	1.424	0.845	5.296	112.409	2.49106
ELI_GB_N_284_4_1	14	16	2.729	1.8	0.647	5.296	118.416	1.76566
ELI_GB_N_284_4_1	15	16	3.331	1.8	0.579	4.845	128.483	1.92865
ELI_GB_N_284_4_1	16	16	1.57	1.248	0.638	4.312	136.906	1.00166
ELI_GB_N_284_4_1	2	16	2.193	1.756	0.461	4.963	49.498	1.01097
ELI_GB_N_284_4_1	3	16	2.949	1.648	0.432	5.337	60.848	1.27397
ELI_GB_N_284_4_1	4	16	2.026	1.667	0.502	5.476	63.887	1.01705
ELI_GB_N_284_4_1	5	16	2.74	1.686	0.54	5.585	67.01	1.4796
ELI_GB_N_284_4_1	6	16	2.742	1.071	0.43	5.665	70.197	1.17906
ELI_GB_N_284_4_1	7	16	4.339	1.405	0.524	4.082	77.907	2.27364
ELI_GB_N_284_4_1	8	16	3.745	1.621	0.784	4.174	84.016	2.93608
ELI_GB_N_284_4_1	9	16	2.192	0.946	0.403	6.459	88.375	0.883376
ELI_GB_N_290_1_1	1	1	1.998	0.362	0.395	2.883	58.443	0.78921
ELI_GB_N_290_17_1	1	1	2.1	1.257	0.571	2.252	44.821	1.1991
ELI_GB_N_290_13	1	2	2	1.374	0.347	3.317	56.901	0.694
ELI_GB_N_290_13	2	2	1.854	0.654	0.505	2.619	102.45	0.93627
ELI_GB_N_290_16_1	1	2	2.644	0.554	0.587	2.175	62.907	1.55203
ELI_GB_N_290_16_1	2	2	2.294	0.29	0.466	2.141	112.628	1.069
ELI_GB_N_290_18_1	1	1	3.487	1.623	0.774	3.053	90.729	2.69894
ELI_GB_N_290_19_1	1	1	2.843	0.306	0.543	1.857	110.852	1.54375
ELI_GB_N_290_22_1	1	1	1.485	0.67	0.328	2.662	30.3	0.48708
ELI_GB_N_290_23_1	1	1	2.272	1.177	0.59	2.537	130.543	1.34048
ELI_GB_N_290_30	1	2	1.341	0.618	0.544	2.953	51.055	0.729504
ELI_GB_N_290_30	2	2	2.542	1.036	0.542	2.982	66.499	1.37776
ELI_GB_N_290_34	1	1	1.229	0.792	0.671	3.642	53.409	0.824659
ELI_GB_N_290_35	1	3	2.871	0.214	0.491	2.511	91.271	1.40966
ELI_GB_N_290_35	2	3	NA	NA	0.39	3.326	101.417	NA
ELI_GB_N_290_35	3	3	2.095	0.133	0.561	2.186	130.586	1.1753
ELI_GB_N_290_6_1	1	2	2.387	0.329	0.434	2.05	61.775	1.03596
ELI_GB_N_290_6_1	2	2	3.225	0.635	0.592	2.106	77.871	1.9092
ELI_GB_N_290_8_1	1	3	2.196	0.848	0.661	1.875	51.146	1.45156
ELI_GB_N_290_8_1	2	3	2.385	0.673	0.51	2.001	131.763	1.21635
ELI_GB_N_290_8_1	3	3	2.036	0.757	0.514	2.081	145.008	1.0465
ELI_GB_N_290_9_1	1	2	2.45	0.885	0.544	2.402	86.785	1.3328
ELI_GB_N_290_9_1	2	2	1.803	0.247	0.513	2.584	96.582	0.924939
ELI_GB_N_308_3_1	1	6	2.31	0.923	0.524	6.373	50.855	1.21044
ELI_GB_N_308_3_1	2	6	2.334	0.921	0.4	6.44	53.76	0.9336
ELI_GB_N_308_3_1	3	6	2.874	1.47	0.372	6.668	52.821	1.06913
ELI_GB_N_308_3_1	4	6	2.012	0.697	0.366	6.98	65.787	0.736392
ELI_GB_N_308_3_1	5	6	2.552	0.978	0.39	6.94	67.138	0.99528
ELI_GB_N_308_3_1	6	6	2.279	1.286	0.371	7.514	70.635	0.845509
ELI_GB_N_351_1	1	4	1.764	0.367	0.323	3.63	45.169	0.569772
ELI_GB_N_351_1	2	4	2.145	0.787	0.38	3.918	137.44	0.8151
ELI_GB_N_351_1	3	4	1.617	0.105	0.324	3.694	145.385	0.523908
ELI_GB_N_351_1	4	4	0.913	0.365	0.52	3.461	145.912	0.47476
ELI_GB_N_431_1	1	1	2.676	NA	0.715	4.775	110.645	1.91334
ELI_GB_N_431_3_1	1	5	3.023	0.38	0.508	6.353	65.595	1.53568
ELI_GB_N_431_3_1	2	5	1.944	0.567	0.55	8.334	76.593	1.0692
ELI_GB_N_431_3_1	3	5	2.512	0.28	0.469	7.306	91.411	1.17813
ELI_GB_N_431_3_1	4	5	1.758	0.324	0.512	7.953	99.066	0.900096
ELI_GB_N_431_3_1	5	5	1.382	0.842	0.383	5.783	136.231	0.529306
ELI_GB_N_441_2_1	1	3	NA	NA	0.304	4.485	35.398	NA
ELI_GB_N_441_2_1	2	3	NA	NA	0.382	5.38	86.575	NA
ELI_GB_N_441_2_1	3	3	NA	NA	0.356	5.593	106.414	NA
ELI_GB_N_442_2	1	4	2.503	0.509	0.467	5.833	128.476	1.1689
ELI_GB_N_442_2	2	4	1.562	0.282	0.45	6.123	135.979	0.7029
ELI_GB_N_442_2	3	4	1.375	0.337	0.483	5.805	143.039	0.664125
ELI_GB_N_442_2	4	4	1.376	0.374	0.479	5.136	149.124	0.659104
ELI_GB_N_442_4	1	7	NA	NA	0.638	10.28	48.572	NA
ELI_GB_N_442_4	2	7	NA	NA	0.934	9.295	57.255	NA
ELI_GB_N_442_4	3	7	NA	NA	1.022	10.974	89.457	NA
ELI_GB_N_442_4	4	7	NA	NA	0.86	10.844	129.197	NA
ELI_GB_N_442_4	5	7	NA	NA	0.823	10.853	134.602	NA
ELI_GB_N_442_4	6	7	NA	NA	0.567	10.093	140.184	NA
ELI_GB_N_442_4	7	7	NA	NA	0.761	9.314	145.722	NA
ELI_GB_N_466_1	1	4	1.914	0.803	0.563	5.316	47.054	1.07758
ELI_GB_N_466_1	2	4	2.07	1.178	0.759	5.899	59.503	1.57113
ELI_GB_N_466_1	3	4	1.586	0.667	0.508	6.108	68.643	0.805688
ELI_GB_N_466_1	4	4	1.274	0.422	0.485	6.189	73.334	0.61789
ELI_GB_N_558_1_2	1	5	1.333	0.186	0.389	1.571	39.533	0.518537
ELI_GB_N_558_1_2	2	5	1.851	0.148	0.32	1.909	72.741	0.59232
ELI_GB_N_558_1_2	3	5	1.431	0.143	0.317	2.238	104.659	0.453627
ELI_GB_N_558_1_2	4	5	1.251	0.249	0.342	2.101	112.628	0.427842
ELI_GB_N_558_1_2	5	5	1.74	0.353	0.396	1.712	121.96	0.68904
ELI_GB_N_559_1_1	1	1	3.159	0.221	0.489	4.543	93.206	1.54475
ELI_GB_N_561_2_1	1	2	2.117	0.684	0.613	3.52	23.134	1.29772
ELI_GB_N_561_2_1	2	2	2.956	1.272	0.632	6.611	122.692	1.86819
ELI_GB_N_567_1_1	1	3	3.604	0.978	0.569	4.517	81.845	2.05068
ELI_GB_N_567_1_1	2	3	2.847	0.625	0.617	5.08	119.419	1.7566
ELI_GB_N_567_1_1	3	3	2.323	0.564	0.755	3.592	142.234	1.75387
ELI_GB_N_572_1_1	1	5	2.278	0.35	0.505	5.885	72.412	1.15039
ELI_GB_N_572_1_1	2	5	2.04	0.381	0.372	6.158	75.865	0.75888
ELI_GB_N_572_1_1	3	5	2.955	1.631	0.528	6.502	92.217	1.56024
ELI_GB_N_572_1_1	4	5	3.706	2.362	0.718	6.755	103.752	2.66091
ELI_GB_N_572_1_1	5	5	1.519	1.019	0.511	5.769	122.032	0.776209
ELI_GB_N_573	1	6	2.377	0.499	0.517	NA	41.779	1.22891
ELI_GB_N_573	2	6	2.411	0.798	0.517	NA	56.332	1.24649
ELI_GB_N_573	3	6	2.426	0.689	0.463	NA	60.895	1.12324
ELI_GB_N_573	4	6	2.482	1.009	0.621	NA	65.196	1.54132
ELI_GB_N_573	5	6	2.353	0.746	0.407	NA	79.251	0.957671
ELI_GB_N_573	6	6	1.857	0.705	0.45	NA	82.44	0.83565
ELI_GB_N_576	1	2	2.588	NA	0.541	3.526	101.081	1.40011
ELI_GB_N_576	2	2	2.704	0.24	0.362	2.808	128.363	0.978848
ELI_GB_N_578_1	1	7	2.289	0.624	0.352	2.774	36.363	0.805728
ELI_GB_N_578_1	2	7	2.751	0.382	0.399	3.576	43.166	1.09765
ELI_GB_N_578_1	3	7	1.723	0.446	0.328	4.252	49.628	0.565144
ELI_GB_N_578_1	4	7	1.759	0.472	0.382	4.891	54.173	0.671938
ELI_GB_N_578_1	5	7	1.754	0.217	0.736	5.235	61.393	1.29094
ELI_GB_N_578_1	6	7	4.216	0.247	0.633	3.81	76.987	2.66873
ELI_GB_N_578_1	7	7	3.266	NA	0.752	3.781	119.08	2.45603
ELI_GB_N_578_2	1	2	3.781	NA	0.74	3.833	94.496	2.79794
ELI_GB_N_578_2	2	2	2.145	NA	0.536	5.084	100.974	1.14972
ELI_GB_N_579_1	1	6	1.762	0.557	0.365	5.015	44.957	0.64313
ELI_GB_N_579_1	2	6	2.868	0.327	0.482	6.1	75.635	1.38238
ELI_GB_N_579_1	3	6	2.532	0.298	0.518	6.942	115.113	1.31158
ELI_GB_N_579_1	4	6	2.967	0.262	0.502	6.394	120.172	1.48943
ELI_GB_N_579_1	5	6	2.445	0.455	0.285	6.646	125.839	0.696825
ELI_GB_N_579_1	6	6	2.918	0.482	0.319	5.93	130.126	0.930842
ELI_GB_N_581_1	1	2	3.174	0.575	0.313	4.103	54.854	0.993462
ELI_GB_N_581_1	2	2	3.087	0.328	0.308	4.418	72.818	0.950796
ELI_GB_N_581_2	1	4	1.795	0.073	0.485	NA	NA	0.870575
ELI_GB_N_581_2	2	4	2.881	0.186	0.397	NA	NA	1.14376
ELI_GB_N_581_2	3	4	2.471	0.223	0.249	NA	NA	0.615279
ELI_GB_N_581_2	4	4	2.774	0.19	0.361	NA	NA	1.00141
ELI_GB_N_582_2	1	2	NA	NA	0.893	NA	106.88	NA
ELI_GB_N_582_2	2	2	NA	NA	0.534	NA	131.217	NA
ELI_GB_N_584	1	6	NA	NA	0.666	NA	85.351	NA
ELI_GB_N_584	2	6	NA	NA	0.591	NA	89.898	NA
ELI_GB_N_584	3	6	NA	NA	0.685	NA	96.004	NA
ELI_GB_N_584	4	6	NA	NA	0.807	NA	104.706	NA
ELI_GB_N_584	5	6	NA	NA	0.783	NA	118.27	NA
ELI_GB_N_584	6	6	NA	NA	0.454	NA	140.866	NA
ELI_GB_N_586_1_1	1	3	2.936	0.261	0.781	3.415	49.063	2.29302
ELI_GB_N_586_1_1	2	3	2.589	0	0.615	4.041	111.919	1.59224
ELI_GB_N_586_1_1	3	3	3.13	0.525	0.563	2.177	134.94	1.76219
ELI_GB_N_588_1_1	1	1	3.926	0.779	0.775	3.844	121.105	3.04265
ELI_GB_N_590_1_1	1	2	NA	0.852	0.249	NA	42.496	NA
ELI_GB_N_590_1_1	2	2	NA	0.448	0.429	NA	110.89	NA
ELI_GB_N_592_1	1	5	3.524	0.612	0.548	4.168	60.279	1.93115
ELI_GB_N_592_1	2	5	3.18	0.454	0.631	4.713	66.641	2.00658
ELI_GB_N_592_1	3	5	3.033	0.264	0.548	4.6	108.996	1.66208
ELI_GB_N_592_1	4	5	2.585	0.772	0.441	3.406	138.901	1.13999
ELI_GB_N_592_1	5	5	2.087	1.338	0.476	3.378	143.513	0.993412
ELI_GB_N_595_1_1	1	4	2.523	0.52	0.484	5.03	51.159	1.22113
ELI_GB_N_595_1_1	2	4	2.253	0.516	0.361	5.611	53.221	0.813333
ELI_GB_N_595_1_1	3	4	2.089	0.538	0.332	5.907	56.281	0.693548
ELI_GB_N_595_1_1	4	4	2.448	0.581	0.349	3.618	148.703	0.854352
ELI_GB_N_596_1_1	1	1	2.741	0.495	0.602	4.691	102.754	1.65008
ELI_GB_N_596_3	1	7	0.877	0.44	0.312	7.034	93.782	0.273624
ELI_GB_N_596_3	2	7	0.813	0.314	0.676	6.997	100.224	0.549588
ELI_GB_N_596_3	3	7	1.01	0.423	0.351	6.93	105.853	0.35451
ELI_GB_N_596_3	4	7	1.292	0.447	0.503	6.878	110.703	0.649876
ELI_GB_N_596_3	5	7	1.137	0.581	0.34	6.51	115.456	0.38658
ELI_GB_N_596_3	6	7	1.484	0.503	0.451	5.967	121.963	0.669284
ELI_GB_N_596_3	7	7	1.179	0.417	0.442	4.739	137.839	0.521118
ELI_GB_N_597_1	1	2	1.959	0.681	0.423	5.074	119.545	0.828657
ELI_GB_N_597_1	2	2	1.788	0.611	0.383	4.873	131.164	0.684804
ELI_GB_N_597_2_1	1	8	1.911	0.72	0.42	5.185	82.693	0.80262
ELI_GB_N_597_2_1	2	8	1.971	0.755	0.378	5.392	89.418	0.745038
ELI_GB_N_597_2_1	3	8	1.461	0.708	0.33	5.606	95.011	0.48213
ELI_GB_N_597_2_1	4	8	1.518	0.583	0.45	5.564	101.614	0.6831
ELI_GB_N_597_2_1	5	8	1.513	0.734	0.486	5.384	114.104	0.735318
ELI_GB_N_597_2_1	6	8	2.478	1.005	0.648	4.868	120.99	1.60574
ELI_GB_N_597_2_1	7	8	1.628	0.738	0.539	4.354	131.41	0.877492
ELI_GB_N_597_2_1	8	8	1.711	1.053	0.396	4.275	136.911	0.677556
ELI_GB_N_597_3	1	2	1.639	NA	0.503	3.73	128.965	0.824417
ELI_GB_N_597_3	2	2	1.801	NA	0.392	3.127	134.222	0.705992
ELI_GB_N_598_1_1	1	4	2.886	0.952	0.478	5.355	52.061	1.37951
ELI_GB_N_598_1_1	2	4	3.463	0.039	0.719	4.51	84.47	2.4899
ELI_GB_N_598_1_1	3	4	2.526	0.054	0.543	5.008	94.879	1.37162
ELI_GB_N_598_1_1	4	4	3.171	1.244	0.693	4.296	112.913	2.1975
ELI_GB_N_598_3_2	1	9	2.87	NA	0.669	2.627	33.417	1.92003
ELI_GB_N_598_3_2	2	9	2.552	NA	0.311	3.397	48.866	0.793672
ELI_GB_N_598_3_2	3	9	1.704	NA	0.851	4.396	60.431	1.4501
ELI_GB_N_598_3_2	4	9	1.941	NA	0.658	4.582	76.77	1.27718
ELI_GB_N_598_3_2	5	9	0.953	NA	0.548	6.011	100.693	0.522244
ELI_GB_N_598_3_2	6	9	2.189	NA	0.503	4.022	113.929	1.10107
ELI_GB_N_598_3_2	7	9	0.633	NA	0.53	4.906	119.641	0.33549
ELI_GB_N_598_3_2	8	9	0.92	NA	0.573	4.178	125.905	0.52716
ELI_GB_N_598_3_2	9	9	1.513	NA	0.511	3.47	134.914	0.773143
ELI_GB_N_599_2	1	6	2.33	NA	0.751	3.238	60.352	1.74983
ELI_GB_N_599_2	2	6	2.566	NA	0.488	3.825	77.798	1.25221
ELI_GB_N_599_2	3	6	2.779	NA	0.582	4.06	93.023	1.61738
ELI_GB_N_599_2	4	6	1.8	NA	0.416	4.464	108.098	0.7488
ELI_GB_N_599_2	5	6	1.5	NA	0.436	4.278	126.157	0.654
ELI_GB_N_599_2	6	6	1.402	NA	0.333	2.66	140.289	0.466866
ELI_GB_N_601_1	1	3	2.272	0.542	0.349	3.407	30.313	0.792928
ELI_GB_N_601_1	2	3	2.422	0.22	0.463	3.916	60.245	1.12139
ELI_GB_N_601_1	3	3	2.53	1.297	0.311	4.907	119.438	0.78683
ELI_GB_N_601_2_1	1	2	2.94	0.31	0.514	3.876	116.191	1.51116
ELI_GB_N_601_2_1	2	2	2.166	0.624	0.493	3.649	132.772	1.06784
ELI_GB_N_601_5	1	1	2.303	NA	0.499	2.334	147.094	1.1492
ELI_GB_N_603_1	1	6	1.85	1.243	0.484	2.134	29.99	0.8954
ELI_GB_N_603_1	2	6	2.453	1.294	0.389	2.545	37.636	0.954217
ELI_GB_N_603_1	3	6	1.607	0.928	0.364	3.204	44.453	0.584948
ELI_GB_N_603_1	4	6	1.88	0.9	0.235	3.354	47.752	0.4418
ELI_GB_N_603_1	5	6	1.328	0.275	0.396	3.644	56.159	0.525888
ELI_GB_N_603_1	6	6	1.639	0.921	0.387	3.975	60.494	0.634293
ELI_GB_N_604_1_1	1	3	2.784	NA	0.495	4.182	97.532	1.37808
ELI_GB_N_604_1_1	2	3	2.502	NA	0.649	4.075	109.768	1.6238
ELI_GB_N_604_1_1	3	3	3.27	0.421	0.638	3.959	116.946	2.08626
ELI_GB_N_610B_1	1	2	2.271	0.233	0.535	7.503	58.701	1.21498
ELI_GB_N_610B_1	2	2	2.562	0.535	0.547	8.177	103.151	1.40141
ELI_GB_N_612A_2_1	1	4	1.883	0.796	0.601	3.323	34.474	1.13168
ELI_GB_N_612A_2_1	2	4	3.339	1.444	0.788	4.724	41.907	2.63113
ELI_GB_N_612A_2_1	3	4	2.578	0.899	0.419	6.18	54.15	1.08018
ELI_GB_N_612A_2_1	4	4	1.856	0.768	0.317	7.122	63.042	0.588352
ELI_GB_N_612B_2_1	1	4	2.649	0.824	1.218	8.008	75.914	3.22648
ELI_GB_N_612B_2_1	2	4	3.28	1.535	0.997	8.032	84.023	3.27016
ELI_GB_N_612B_2_1	3	4	3.006	0.717	0.835	7.991	89.455	2.51001
ELI_GB_N_612B_2_1	4	4	2.588	0.569	0.832	8.121	96.081	2.15322
ELI_GB_N_617B_1_1	1	5	3.187	NA	0.629	4.179	76.028	2.00462
ELI_GB_N_617B_1_1	2	5	2.495	NA	0.525	4.864	84.466	1.30988
ELI_GB_N_617B_1_1	3	5	2.953	NA	0.853	4.386	97.103	2.51891
ELI_GB_N_617B_1_1	4	5	2.599	NA	0.273	5.043	103.743	0.709527
ELI_GB_N_617B_1_1	5	5	2.743	0.441	0.984	4.123	131.824	2.69911
ELI_GB_N_632_1	1	6	1.861	NA	0.413	4.203	44.606	0.768593
ELI_GB_N_632_1	2	6	2.033	NA	0.533	4.852	50.188	1.08359
ELI_GB_N_632_1	3	6	2.197	NA	0.259	6.016	63.732	0.569023
ELI_GB_N_632_1	4	6	2.281	1.088	0.439	6.129	67.017	1.00136
ELI_GB_N_632_1	5	6	2.191	0.621	0.564	6.546	91.298	1.23572
ELI_GB_N_632_1	6	6	3.573	NA	0.48	3.792	120.582	1.71504
ELI_GB_N_648_1	1	4	3.325	0.439	0.66	3.644	86.267	2.1945
ELI_GB_N_648_1	2	4	3.063	0.408	0.522	3.648	92.055	1.59889
ELI_GB_N_648_1	3	4	2.559	0.12	0.728	3.924	111.253	1.86295
ELI_GB_N_648_1	4	4	1.903	0.397	0.723	3.91	125.297	1.37587
ELI_GB_N_648_2	1	1	2.113	0.158	0.371	3.149	134.55	0.783923
ELI_GB_N_648_3	1	2	3.703	0.256	0.664	3.255	74.919	2.45879
ELI_GB_N_648_3	2	2	2.655	0.369	0.376	4.492	87.428	0.99828
ELI_GB_N_648_4_1	1	6	3.097	0.35	0.457	7.105	54.5	1.41533
ELI_GB_N_648_4_1	2	6	3.107	0.304	0.668	7.925	72.905	2.07548
ELI_GB_N_648_4_1	3	6	3.34	NA	0.603	6.445	90.367	2.01402
ELI_GB_N_648_4_1	4	6	3.117	0.176	0.603	7.451	107.254	1.87955
ELI_GB_N_648_4_1	5	6	3.641	0.474	0.68	6.59	117.13	2.47588
ELI_GB_N_648_4_1	6	6	3.054	0.335	0.501	4.477	133.154	1.53005
ELI_GB_N_648_5	1	9	2.743	0.457	0.614	3.468	42.632	1.6842
ELI_GB_N_648_5	2	9	2.546	NA	0.477	3.785	48.424	1.21444
ELI_GB_N_648_5	3	9	2.947	NA	0.501	4.424	63.619	1.47645
ELI_GB_N_648_5	4	9	3.315	NA	0.648	3.942	80.378	2.14812
ELI_GB_N_648_5	5	9	3.902	NA	0.452	4.029	89.22	1.7637
ELI_GB_N_648_5	6	9	2.889	NA	0.452	3.696	103.632	1.30583
ELI_GB_N_648_5	7	9	3.108	0.444	0.478	4.533	118.336	1.48562
ELI_GB_N_648_5	8	9	2.948	0.296	0.556	4.133	135.72	1.63909
ELI_GB_N_648_5	9	9	2.576	0.623	0.555	3.776	157.73	1.42968
ELI_GB_N_648_6	1	5	2.512	0.174	0.492	3.276	40.065	1.2359
ELI_GB_N_648_6	2	5	2.294	0.125	0.474	3.878	44.877	1.08736
ELI_GB_N_648_6	3	5	3.224	0.086	0.618	3.522	76.993	1.99243
ELI_GB_N_648_6	4	5	3.369	0.097	0.666	3.332	85.548	2.24375
ELI_GB_N_648_6	5	5	3.668	0.068	0.635	3.1	92.55	2.32918
ELI_GB_N_648_7_1	1	5	2.401	0.464	0.438	5.811	111.415	1.05164
ELI_GB_N_648_7_1	2	5	2.556	0.667	0.64	5.54	121.832	1.63584
ELI_GB_N_648_7_1	3	5	2.791	0.603	0.495	5.288	125.197	1.38155
ELI_GB_N_648_7_1	4	5	2.203	1.386	0.452	5.053	127.355	0.995756
ELI_GB_N_648_7_1	5	5	2.694	0.612	0.545	4.542	132.577	1.46823
ELI_GB_N_650_1	1	2	3.448	NA	0.51	3.788	106.757	1.75848
ELI_GB_N_650_1	2	2	3.803	NA	0.67	2.988	112.383	2.54801
ELI_GB_N_697_1	1	7	2.91	0.949	0.597	3.507	46.179	1.73727
ELI_GB_N_697_1	2	7	2.806	1.07	0.479	3.58	57.675	1.34407
ELI_GB_N_697_1	3	7	3.177	1.37	0.809	3.952	72.34	2.57019
ELI_GB_N_697_1	4	7	2.953	1.182	0.633	4.116	80.176	1.86925
ELI_GB_N_697_1	5	7	2.794	1.05	0.66	4.479	90.089	1.84404
ELI_GB_N_697_1	6	7	3.418	1.028	0.578	4.106	112.947	1.9756
ELI_GB_N_697_1	7	7	2.562	0.907	0.613	3.32	137.155	1.57051
ELI_GB_N_697_2	1	3	2.331	0.523	0.466	3.865	51.707	1.08625
ELI_GB_N_697_2	2	3	2.655	0.549	0.433	4.962	71.348	1.14961
ELI_GB_N_697_2	3	3	2.351	0.597	0.874	4.996	97.164	2.05477
ELI_GB_N_71A	1	1	4.087	0	0.58	4.936	104.33	2.37046
ELI_GB_N_790A_1_1	1	2	1.974	1.109	0.69	4.698	68.771	1.36206
ELI_GB_N_790A_1_1	2	2	2.454	1.09	0.664	3.856	125.744	1.62946
ELI_GB_N_790A_2_1	1	1	3.048	0.445	0.397	4.458	103.836	1.21006
ELI_GB_N_866_1_1	1	3	2.195	0.398	0.321	1.866	33.46	0.704595
ELI_GB_N_866_1_1	2	3	2.385	0.43	0.26	2.222	40.11	0.6201
ELI_GB_N_866_1_1	3	3	4.656	0.517	0.408	1.675	125.602	1.89965
ELI_GB_N_869_1_1	1	4	4.577	0.309	0.519	5.478	104.463	2.37546
ELI_GB_N_869_1_1	2	4	2.127	0.584	0.556	7.677	117.215	1.18261
ELI_GB_N_869_1_1	3	4	1.934	0.499	0.374	7.564	122.639	0.723316
ELI_GB_N_869_1_1	4	4	1.409	0.503	0.345	7.038	125.835	0.486105
ELI_GB_N_869_2_1	1	6	1.339	0.348	0.356	3.383	71.866	0.476684
ELI_GB_N_869_2_1	2	6	1.541	0.55	0.275	3.589	96.156	0.423775
ELI_GB_N_869_2_1	3	6	1.876	0.684	0.309	3.268	120.054	0.579684
ELI_GB_N_869_2_1	4	6	1.231	0.613	0.396	3.448	123.321	0.487476
ELI_GB_N_869_2_1	5	6	1.11	0.596	0.352	3.349	127.312	0.39072
ELI_GB_N_869_2_1	6	6	1.233	0.651	0.455	3.059	133.538	0.561015
ELI_GB_N_906_8_1	1	4	1.888	1.104	0.496	8.785	106.444	0.936448
ELI_GB_N_906_8_1	2	4	1.95	0.33	0.549	7.438	113.56	1.07055
ELI_GB_N_906_8_1	3	4	1.736	0.521	0.528	7.544	117.953	0.916608
ELI_GB_N_906_8_1	4	4	3.253	2.015	0.732	6.522	135.708	2.3812
ELI_GB_N_931_10	1	4	1.271	0.525	0.317	2.615	34.063	0.402907
ELI_GB_N_931_10	2	4	1.212	0.618	0.297	2.778	37.514	0.359964
ELI_GB_N_931_10	3	4	1.67	0.306	0.489	2.608	122.223	0.81663
ELI_GB_N_931_10	4	4	2.096	0.471	0.495	1.677	149.185	1.03752
ELI_GB_N_931_11_1	1	6	1.838	0.671	0.64	2.558	35.007	1.17632
ELI_GB_N_931_11_1	2	6	2.36	0.582	0.565	3.417	57.515	1.3334
ELI_GB_N_931_11_1	3	6	2.34	0.757	0.504	3.366	93.596	1.17936
ELI_GB_N_931_11_1	4	6	1.951	0.636	0.459	3.459	104.587	0.895509
ELI_GB_N_931_11_1	5	6	2.338	0.208	0.309	2.391	135.331	0.722442
ELI_GB_N_931_11_1	6	6	2.287	0.398	0.577	1.816	150.505	1.3196
ELI_GB_N_931_13_1	1	6	1.764	0.442	0.412	3.521	51.483	0.726768
ELI_GB_N_931_13_1	2	6	1.317	0.412	0.288	4.308	59.261	0.379296
ELI_GB_N_931_13_1	3	6	2.423	0.63	0.33	3.96	66.483	0.79959
ELI_GB_N_931_13_1	4	6	0.765	NA	0.426	4.698	90.752	0.32589
ELI_GB_N_931_13_1	5	6	2.346	0.108	0.601	3.031	107.221	1.40995
ELI_GB_N_931_13_1	6	6	1.405	0.136	0.459	3.236	125.201	0.644895
ELI_GB_N_931_15_1	1	1	2.295	0.138	0.395	3.034	47.602	0.906525
ELI_GB_N_931_16_1	1	3	NA	NA	0.276	2.745	42.498	NA
ELI_GB_N_931_16_1	2	3	NA	NA	0.331	3.58	55.655	NA
ELI_GB_N_931_16_1	3	3	2.2	0.279	0.593	3.211	62.921	1.3046
ELI_GB_N_931_17_1	1	2	2.071	NA	0.618	1.934	47.456	1.27988
ELI_GB_N_931_17_1	2	2	1.616	NA	0.528	2.837	53.612	0.853248
ELI_GB_N_931_18	1	5	2.634	NA	0.475	2.015	35.599	1.25115
ELI_GB_N_931_18	2	5	3.381	NA	0.547	2.586	88.287	1.84941
ELI_GB_N_931_18	3	5	2.847	NA	0.651	2.208	125.402	1.8534
ELI_GB_N_931_18	4	5	1.683	0.546	0.311	2.34	152.027	0.523413
ELI_GB_N_931_18	5	5	1.368	0.534	0.308	1.945	157.073	0.421344
ELI_GB_N_931_19	1	2	1.547	0.293	0.302	4.238	53.239	0.467194
ELI_GB_N_931_19	2	2	1.39	0.224	0.338	4.484	79.64	0.46982
ELI_GB_N_931_20	1	2	1.843	NA	0.572	2.05	39.993	1.0542
ELI_GB_N_931_20	2	2	2.144	NA	0.486	3.153	94.952	1.04198
ELI_GB_N_931_21_1	1	2	2.861	0.16	0.463	2.578	45.757	1.32464
ELI_GB_N_931_21_1	2	2	2.494	0.161	0.49	3.132	112.701	1.22206
ELI_GB_N_931_22	1	7	1.657	NA	0.593	2.607	34.893	0.982601
ELI_GB_N_931_22	2	7	1.718	NA	0.601	3.221	41.647	1.03252
ELI_GB_N_931_22	3	7	2.978	NA	0.646	2.509	65.031	1.92379
ELI_GB_N_931_22	4	7	1.991	0.422	0.434	3.935	78.431	0.864094
ELI_GB_N_931_22	5	7	1.114	0.313	0.423	4.606	97.776	0.471222
ELI_GB_N_931_22	6	7	2.176	NA	0.209	2.998	116.936	0.454784
ELI_GB_N_931_22	7	7	1.409	NA	0.281	3.651	125.367	0.395929
ELI_GB_N_931_23	1	6	2.998	NA	0.451	2.448	46.975	1.3521
ELI_GB_N_931_23	2	6	1.514	NA	0.417	4.151	97.055	0.631338
ELI_GB_N_931_23	3	6	3.105	NA	0.441	4.451	107.422	1.3693
ELI_GB_N_931_23	4	6	1.625	0.152	0.327	5.675	118.19	0.531375
ELI_GB_N_931_23	5	6	1.765	0.229	0.361	5.102	123.289	0.637165
ELI_GB_N_931_23	6	6	2.05	0.396	0.484	3.127	144.663	0.9922
ELI_GB_N_931_3	1	5	2.01	0.455	0.505	3.406	29.605	1.01505
ELI_GB_N_931_3	2	5	1.929	0.265	0.312	3.833	40.639	0.601848
ELI_GB_N_931_3	3	5	3.477	0.445	0.487	4.289	46.388	1.6933
ELI_GB_N_931_3	4	5	1.135	NA	0.458	4.614	63.034	0.51983
ELI_GB_N_931_3	5	5	1.352	NA	0.503	4.999	71.339	0.680056
ELI_GB_N_931_4	1	2	2.336	NA	0.528	1.683	48.387	1.23341
ELI_GB_N_931_4	2	2	1.816	NA	0.55	2.304	140.534	0.9988
ELI_GB_N_931_5_1	1	5	1.184	NA	0.52	3.758	73.157	0.61568
ELI_GB_N_931_5_1	2	5	2.165	0.69	0.501	3.996	106.437	1.08466
ELI_GB_N_931_5_1	3	5	2.602	0.768	0.568	3.653	122.799	1.47794
ELI_GB_N_931_5_1	4	5	2.32	0.607	0.46	3.358	131.41	1.0672
ELI_GB_N_931_5_1	5	5	1.388	0.229	0.51	3.707	135.274	0.70788
ELI_GB_N_931_6	1	1	1.747	0.208	0.334	3.153	51.977	0.583498
ELI_GB_N_931_9_1	1	2	3.97	0.179	0.548	2.957	85.845	2.17556
ELI_GB_N_931_9_1	2	2	3.428	0.38	0.587	3.452	101.35	2.01224
