# Supplementary material for: An encrusting kleptoparasite-host interaction from the early Cambrian
Source: Nat Commun. 2020 Jun 2;11:2625. doi: 10.1038/s41467-020-16332-3 (PMC7266813; doi:10.1038/s41467-020-16332-3)
Supplement: Supplementary file 7 — Supplementary Data 3 [file 41467_2020_16332_MOESM7_ESM.xlsx]

## Sheet: Sheet1
SUPPLEMENTARY FIGURE 6a
no_attach	min	max	median	25th_percent	75th_percent	whisker_min	whisker_max
0	-10.154	-5.627	-7.18	-7.823	-6.585	-9.554	-5.627
1	-9.864	-5.861	-8.357	-8.842	-7.278	-9.864	-5.861
2	-9.222	-6.018	-7.587	-8.375	-7.054	-9.222	-6.018
3	-9.067	-6.102	-7.539	-8.294	-7.198	-9.067	-6.102
4	-9.286	-6.405	-6.946	-7.595	-6.639	-8.8	-6.405
5	-9.633	-6.1	-7.133	-7.611	-6.888	-8.11	-6.1
6	-8.8	-6.338	-7.189	-7.475	-6.805	-8.351	-6.338
7+	-8.765	-6.249	-7.409	-7.899	-6.987	-8.765	-6.249
SUPPLEMENTARY FIGURE 6d
no_attach	min	max	median	25th_percent	75th_percent	whisker_min	whisker_max
1	1.601	9.096	3.153	2.422	4.399	1.601	6.77
2	1.994	7.84	3.411	2.905	4.968	1.994	7.84
3	1.921	5.906	4.099	3.047	4.587	1.921	5.906
4	1.996	8.038	5.28	3.884	5.873	1.996	8.038
5	1.906	11.49	4.519	3.694	6.214	1.906	7.146
6	1.819	6.819	3.976	3.398	5.965	1.819	6.819
7+	2.455	10.236	4.989	3.74	6.105	2.455	6.998
