# Supplementary material for: An encrusting kleptoparasite-host interaction from the early Cambrian
Source: Nat Commun. 2020 Jun 2;11:2625. doi: 10.1038/s41467-020-16332-3 (PMC7266813; doi:10.1038/s41467-020-16332-3)
Supplement: Supplementary file 8 — Supplementary Data 4 [file 41467_2020_16332_MOESM8_ESM.xlsx]

## Sheet: Sheet1
Bin	Total	One	Two	Three	Four	Five	Six	Seven+
0-10	0	0	0	0	0	0	0	0
10-20	2	0	0	0	0	0	1	1
20-30	4	0	1	0	0	1	1	1
30-40	30	1	1	5	5	2	4	12
40-50	65	2	9	9	4	6	9	26
50-60	72	7	13	3	11	1	14	23
60-70	61	2	4	7	5	11	13	19
70-80	56	1	8	4	8	12	7	16
80-90	50	2	9	4	7	4	7	17
90-100	56	3	5	5	6	8	11	18
100-110	59	4	10	7	4	7	7	20
110-120	63	2	8	7	8	7	4	27
120-130	76	8	8	4	9	11	10	26
130-140	56	4	8	8	7	6	4	19
140-150	25	1	1	5	6	2	3	7
150-160	10	1	1	1	0	2	1	4
160-170	0	0	0	0	0	0	0	0
170-180	0	0	0	0	0	0	0	0
